# Supplementary material for: Comparative study of gut microbiota reveals the adaptive strategies of gibbons living in suboptimal habitats
Source: NPJ Biofilms Microbiomes. 2025 Feb 14;11:29. doi: 10.1038/s41522-025-00653-6 (PMC11828964; doi:10.1038/s41522-025-00653-6)
Supplement: Supplementary file 2 — Supplementary Tables [file 41522_2025_653_MOESM2_ESM.xlsx]

## Sheet: Supplementary Table 1
Supplementary Table 1 | The role of environmental variation in shaping gut microbial diversity in three gibbon species (Random Forest Model)
Species	Variation	Improtance
Hoolock tianxing	Group	10.6254
Hoolock tianxing	Individual ID	17.189
Hoolock tianxing	Sex	11.9079
Hoolock tianxing	Age	8.41238
Hoolock tianxing	Leaf proportion	22.8951
Hoolock tianxing	Fruit proportion	19.1806
Hoolock tianxing	Longitude	0
Hoolock tianxing	Latitude	13.172
Hoolock tianxing	Elevation	0
Hoolock tianxing	month	24.7447
Nomascus concolor	Group	0
Nomascus concolor	Individual ID	0
Nomascus concolor	Sex	0
Nomascus concolor	Age	5.5258
Nomascus concolor	Leaf proportion	8.7535
Nomascus concolor	Fruit proportion	25.6693
Nomascus concolor	Longitude	0
Nomascus concolor	Latitude	17.4455
Nomascus concolor	Elevation	13.8799
Nomascus concolor	month	22.1865
Nomascus hainanus	Group	10.991
Nomascus hainanus	Individual ID	0
Nomascus hainanus	Sex	0
Nomascus hainanus	Age	0
Nomascus hainanus	Leaf proportion	13.1249
Nomascus hainanus	Fruit proportion	16.1574
Nomascus hainanus	Longitude	14.9106
Nomascus hainanus	Latitude	0
Nomascus hainanus	Elevation	0
Nomascus hainanus	month	23.9379

## Sheet: Supplementary Table 2
Supplementary Table 2 | Feeding information of different gibbon species
Gibbon species	Study site	Study duration	Annual total food item	Annual total fruit plants	Annual fruit feeding proportion	Source reference
Nomascus leucogenys	Xishuangbanna National Nature Reserve	Mar. 1984 to Feb. 1988	77	52	0.39	(Hu et al., 1990)
Nomascus gabriellae	Cat Tien National Park	Oct. 2014 to Sep. 2015	69	50	0.43	(Bach et al., 2017)
Hoolock tianxing	Gaoligongshan National Nature Reserve	Oct. 2017 to Dec. 2018	/	/	0.47	(Li et al., 2023)
Hoolock tianxing	Gaoligongshan National Nature Reserve	Oct. 2010 to Sep. 2011	66	36	0.49	(Fan et al., 2013)
Hoolock hoolock	Hollongapar Gibbon Wildlife Sanctuary	Jan. to Dec. in 2011	54	29	0.51	(Borah et al., 2018)
Hoolock hoolock	Satchari National Park	Apr. 2016 to Jan. 2018	76	46	0.58	(Neha et al., 2021)
Hylobates agilis	Gunong Bubu Forest Reserve: Sungai Dal	Apr. 1975 to Feb. 1976	58	49	0.58	(Gittins, 1982)
Nomascus nasutus	Bangliang Nature Reserve	Jan. 2008 to Dec. 2009	81	51	0.58	(Fan et al., 2011)
Symphalangus syndactylus	Gunuang Leuser National Park: Ketambe Research Station	Jan. 1986 to Dec. 1987	71	61	0.61	(Palombit, 1997)
H. muelleri × agilis	Barito Ulu Research Area	October 1996 to September 1997	/	167	0.62	(McConkey et al., 2002)
Hylobates moloch	Gunung HalimunSalak National Park	Apr. 2008 to Mar. 2009	/	/	0.63	(Kim et al., 2011)
Hylobates lar	Gunung Leuser National Park: Ketambe Research Station	Jan. 1986 to Dec. 1987	61	57	0.71	(Palombit, 1997)
Hylobates klossii	Siberut	1976 to 1978	56	53	0.72	(Whitten, 1982)
Nomascus concolor	Wuliang national nature reserve: Dazhaizi Gibbon Research Station	Mar. 2003 to Apr. 2004	77	38	0.44	(Fan et al., 2009)
Nomascus concolor	Wuliang national nature reserve: Dazhaizi Gibbon Research Station	Jan. to Dec. in 2011	72	38	0.74	(Chen et al., 2020)
Nomascus concolor	Bajiaohe	Oct. 2005 to Oct. 2006	52	46	0.81	(Ni et al., 2018)
Nomascus hainanus	Hainan Tropical Rainforest National Park	Jan. 2022 to Dec. 2022	104	79	0.85	(Zhong et al., 2023)

## Sheet: Supplementary Table 3
Supplementary Table 3 | The post-hoc test of the mixed linear models explaining the species differences on the gut microbial community diversity
Diversity_index	Formulas	pairs	Estimate	Std. Error	z value	Pr(>|z|)	sig
Faith_pd	r1=lmerTest::lmer(value~Species+Sex+Age+Group+ (1 |Ind) + (1 +Species+Sex+Age+Group ||month), data=model_data, REML=T)	Nomascus_concolor - Hoolock_tianxing	4.192	1.23	3.408	0.00131	**
		Nomascus_hainanus - Hoolock_tianxing	-3.633	1.133	-3.207	0.00134	**
		Nomascus_hainanus - Nomascus_concolor	-7.825	1.742	-4.491	2.12e-05	***
Nestedness	r3=lmerTest::lmer(z.value~Species+Sex+Age+Group+ (1 |Ind) + (1 +Species+Sex+Age+Group |month), data=model_data, REML=T)	Nomascus_concolor - Hoolock_tianxing	0.067	0.08746	0.766	0.4436	ns
		Nomascus_hainanus - Hoolock_tianxing	0.32196	0.12471	2.582	0.0295	*
		Nomascus_hainanus - Nomascus_concolor	0.25495	0.14228	1.792	0.1463	ns
Turnover	r2=lmerTest::lmer(value~Species+Sex+Age+Group+ (1 +Group|Ind) + (1 +Species+Sex+Age+Group ||month), data=model_data, REML=T)	Nomascus_concolor - Hoolock_tianxing	4.192	1.23	3.408	0.00131	**
		Nomascus_hainanus - Hoolock_tianxing	-3.633	1.133	-3.207	0.00134	**
		Nomascus_hainanus - Nomascus_concolor	-7.825	1.742	-4.491	2.12e-05	***

## Sheet: Supplementary Table 4 
Supplementary Table 4 | The importance of each Bin contributes to each community assembly process of gibbons with different leaf feeding level Bin: phylogenetic group, which represent clusters of related organisms based on genetic similarity
Species	leaf_group	Process	Bin1	Bin2	Bin3	Bin4	Bin5	Bin6	Bin7	Bin8	Bin9	Bin10	Bin11
Hoolock_tianxing	C	HeS	0.000420998	0.00813365	0	0.0881922	9.84e-06	0.00114407	0.00507143	0.000550077	0	0	0
Hoolock_tianxing	C	HoS	0.00311491	0.000935547	0.277346	8.25e-06	0.00992097	0.0145041	0.00263125	0.000473507	0	0	0
Hoolock_tianxing	C	DL	0.0183245	0.0677501	0.238595	0.0564537	0.0299335	0.0594413	0.0330261	0.0815888	0	0	0
Hoolock_tianxing	C	HD	0	0	0	0	0	0	0	0	0	0	0
Hoolock_tianxing	C	DR	4.17e-05	0.000102225	0.00107695	0.000251323	9.8e-05	0.000662257	0.000115336	8.25e-05	0	0	0
Hoolock_tianxing	B	HeS	0.000551276	0.00646172	0	0.0905931	0.000723781	0	0.010922	1.91e-05	0	0	0
Hoolock_tianxing	B	HoS	0.00125871	0.0109127	0.228399	0	0.00697792	0.0283356	0.00111299	0	0	0	0
Hoolock_tianxing	B	DL	0.00956634	0.106347	0.219724	0.0308778	0.0323357	0.0977199	0.0381578	0.0757749	0	0	0
Hoolock_tianxing	B	HD	0	0	0	0	0	0	0	0	0	0	0
Hoolock_tianxing	B	DR	9.08e-05	4.1e-05	0.000397909	0.000710928	0.000145504	0.00137916	0.000172126	0.000291351	0	0	0
Hoolock_tianxing	A	HeS	0.000640364	0.00567991	0	0.0215931	0	0.000576979	0.00239744	0.00652184	0	0	0
Hoolock_tianxing	A	HoS	0.000139722	0	0.319087	0.00398172	0.0104516	0.0121132	0.00750884	0	0	0	0
Hoolock_tianxing	A	DL	0.0072084	0.0500792	0.267963	0.0985877	0.0321004	0.055744	0.0259513	0.0621733	0	0	0
Hoolock_tianxing	A	HD	0	0	0	0	0	0	0	0	0	0	0
Hoolock_tianxing	A	DR	9.73e-05	0.00124552	0.00251923	0.00196862	0.000289703	0.00211533	0.000579836	0.000685341	0	0	0
Nomascus_hainanus	B	HeS	0.0116102	0	0.0180987	0.00684058	0.000797518	0.00922928	0.00187641	0.00474764	0.00122883	0	0
Nomascus_hainanus	B	HoS	0.0610744	0.00516286	0	0.0348581	0.00276604	0.000844276	0.00458653	0.0560928	0.000520189	0	0
Nomascus_hainanus	B	DL	0.032117	0.126174	0.0449758	0.0230893	0.0212418	0.0292751	0.435563	0.0126317	0.0158118	0	0
Nomascus_hainanus	B	HD	0	0	0	0	0	0	0	0	0	0	0
Nomascus_hainanus	B	DR	0.00135555	0.00238345	0.00155142	0.000614275	0.00051207	0.000759184	0.0311284	6.19e-05	0.000420707	0	0
Nomascus_hainanus	A	HeS	0.0129519	0.000172706	0.0386354	0.0127939	0.00106369	0.0071027	0.0040827	0.00744786	0.00179556	0	0
Nomascus_hainanus	A	HoS	0.120224	0.0142665	0.00221476	0.0480077	0.0110438	0.0230465	0.00680352	0.0365457	0.0135344	0	0
Nomascus_hainanus	A	DL	0.0560953	0.135866	0.0376871	0.0232853	0.031439	0.0242024	0.276974	0.0128609	0.0261185	0	0
Nomascus_hainanus	A	HD	0	0	0	0	0	0	0	0	0	0	0
Nomascus_hainanus	A	DR	0.00083032	0.00327086	0.000622958	0.000161377	8.81e-05	0.000186446	0.00824675	0.000234167	9.72e-05	0	0
Nomascus_hainanus	C	HeS	0.00603411	0	0	0.00975343	0.000279813	0.00280815	0	0.0321644	0	0	0
Nomascus_hainanus	C	HoS	0.0324239	0	0	0.0519174	0.000437666	0	0.00584197	0.0389768	0.00500061	0	0
Nomascus_hainanus	C	DL	0.0281608	0.0814714	0.0618276	0.00673239	0.0128736	0.0194842	0.456734	0.0172812	0.0198448	0	0
Nomascus_hainanus	C	HD	0	0	0	0	0	0	0	0	0	0	0
Nomascus_hainanus	C	DR	0.00586806	0.00733876	0.00579763	0	0.00119472	0.00395555	0.0854694	0	0.000327745	0	0
Nomascus_concolor	B	HeS	0.00773138	0.0260737	0	0.00109826	0	0.0108534	0.0146118	0	0	0.00122644	0.000135462
Nomascus_concolor	B	HoS	0.0232869	0.0255312	0	0.00152862	0.505752	0.000921776	0.0225261	0	0	0.0150334	0.00260316
Nomascus_concolor	B	DL	0.0499791	0.00866856	0.050673	0.0600226	0	0.0187148	0.0401912	0.0538055	0.020141	0.0210845	0.0129457
Nomascus_concolor	B	HD	0	0	0	0	0	0	0	0	0	0	0
Nomascus_concolor	B	DR	7.95e-05	0.00164042	0.00120338	0.000146435	0	0.00108379	0.000153959	0.000405948	0	9.3e-05	5.37e-05
Nomascus_concolor	C	HeS	0.00491457	0.00615611	0	0	0	0.00484808	0.037406	0	0	0.00209261	0.000225987
Nomascus_concolor	C	HoS	0.0133531	0.00291272	1.74e-05	0	0.537187	0	0.00193646	0	0	0.000722412	0.000457991
Nomascus_concolor	C	DL	0.0676583	0.00585394	0.012831	0.0986745	0	0.0241762	0.0383627	0.0702091	0.0235328	0.0199435	0.0148764
Nomascus_concolor	C	HD	0	0	0	0	0	0	0	0	0	0	0
Nomascus_concolor	C	DR	0.000530543	0.00556022	0.00226341	0.000552298	0	0.00146993	0.000794758	0	0	0.000360382	0.000120018
Nomascus_concolor	A	HeS	0.00379365	0.052407	0	0.000404167	1.09e-05	0.0182233	0.0278289	0	0	0.00233078	0.00107318
Nomascus_concolor	A	HoS	0.0218033	0.0410536	0	0.00107409	0.434325	0.00478889	0.021818	3.19e-06	0	0.0115391	0.00310314
Nomascus_concolor	A	DL	0.0407231	0.0167502	0.091241	0.0230305	0.00312464	0.0202095	0.041551	0.0562591	0.016288	0.0219913	0.017006
Nomascus_concolor	A	HD	0	0	0	0	0	0	0	0	0	0	0
Nomascus_concolor	A	DR	0.000422732	0.00307322	0.000609697	0.000362013	0.000359691	0.000483009	0.000208535	0.000403238	5.01e-05	0.000193443	7.97e-05

## Sheet: Supplementary Table 5
Supplementary Table 5 | Annotation of each Bin with relative abundance
Species	ID	Bin	TaxonRelativeAbundance	Domain	Phylum	Class	Order	Family	Genus	Key taxa in each bin
Hoolock_tianxing	272cf2b61cd0d1655492bf071994424a	Bin1	0.00603806	d__Bacteria	p__Firmicutes	c__Bacilli	o__Erysipelotrichales	f__Erysipelatoclostridiaceae	g__UCG-004	*
Hoolock_tianxing	29262b1a6d3e3681b2c92c588cd77b17	Bin2	0.019677	d__Bacteria	p__Firmicutes	c__Bacilli	o__Erysipelotrichales	f__Erysipelatoclostridiaceae	g__UCG-004	*
Hoolock_tianxing	e408e481105dcbef4ec436360348cb37	Bin3	0.0789268	d__Bacteria	p__Firmicutes	c__Bacilli	o__Acholeplasmatales	f__Acholeplasmataceae	g__Anaeroplasma	*
Hoolock_tianxing	be0d7b21e1e6d300a5c9ca3058b4c23d	Bin4	0.0185443	d__Bacteria	p__Bacteroidota	c__Bacteroidia	o__Bacteroidales	f__Rikenellaceae	g__Rikenellaceae_RC9_gut_group	*
Hoolock_tianxing	cb0f1a1c2ca3d4c53bb43d4b9b988cea	Bin5	0.0110229	d__Bacteria	p__Bacteroidota	c__Bacteroidia	o__Bacteroidales	f__Prevotellaceae	g__Prevotellaceae_UCG-001	*
Hoolock_tianxing	6ab0326704b44c57c51f45fcc190bd32	Bin6	0.0142451	d__Bacteria	p__Bacteroidota	c__Bacteroidia	o__Bacteroidales	f__Prevotellaceae	g__Prevotella	*
Hoolock_tianxing	b8bf1605cd96738eeaa8af892b1bb71f	Bin7	0.00457237	d__Bacteria	p__Actinobacteriota	c__Coriobacteriia	o__Coriobacteriales	f__Eggerthellaceae	g__uncultured	*
Hoolock_tianxing	18ac850a3c9b62e7e8e556153c791395	Bin8	0.0129215	d__Bacteria	p__Firmicutes	c__Clostridia	o__Lachnospirales	f__Lachnospiraceae	g__Lachnospiraceae_NK3A20_group	*
Nomascus_concolor	ab096788e38be715f615c7b53f8655ad	Bin1	0.0101144	d__Bacteria	p__Firmicutes	c__Bacilli	o__Acholeplasmatales	f__Acholeplasmataceae	g__Anaeroplasma	*
Nomascus_concolor	70ec0ba6a45ecd8f122deaf9f4fed715	Bin10	0.00643651	d__Bacteria	p__Bacteroidota	c__Bacteroidia	o__Bacteroidales	f__Prevotellaceae	g__Prevotellaceae_NK3B31_group	*
Nomascus_concolor	a6f60f775e052f157497202a381e3ad8	Bin11	0.00469721	d__Bacteria	p__Bacteroidota	c__Bacteroidia	o__Bacteroidales	f__Prevotellaceae	g__Prevotellaceae_NK3B31_group	*
Nomascus_concolor	2dd51a253ceab68302949510ead1623d	Bin2	0.0111621	d__Bacteria	p__Firmicutes	c__Bacilli	o__Acholeplasmatales	f__Acholeplasmataceae	g__Anaeroplasma	*
Nomascus_concolor	de52074002b2399fa859681554fdc2b9	Bin3	0.0128723	d__Bacteria	p__Firmicutes	c__Bacilli	o__Acholeplasmatales	f__Acholeplasmataceae	g__Anaeroplasma	*
Nomascus_concolor	23e3daf52b1b4b6ae4f73289c1e1eecc	Bin4	0.00766823	d__Bacteria	p__Cyanobacteria	c__Cyanobacteriia	o__Chloroplast	f__Chloroplast	g__Chloroplast	*
Nomascus_concolor	e0d43236324a97c854a7b0799e66cf66	Bin5	0.0307129	d__Bacteria	p__Bacteroidota	c__Bacteroidia	o__Bacteroidales	f__Prevotellaceae	g__Prevotella	*
Nomascus_concolor	bd30566653ae9f77beb2201ad72244ab	Bin6	0.00598893	d__Bacteria	p__Bacteroidota	c__Bacteroidia	o__Bacteroidales	f__Prevotellaceae	g__Alloprevotella	*
Nomascus_concolor	32d3ca579f3a4c5a32cd8b033873dae8	Bin7	0.00899673	d__Bacteria	p__Fibrobacterota	c__Fibrobacteria	o__Fibrobacterales	f__Fibrobacteraceae	g__Fibrobacter	*
Nomascus_concolor	12bf4a597ab79278fd6779581533e9eb	Bin8	0.0124187	d__Bacteria	p__Bacteroidota	c__Bacteroidia	o__Bacteroidales	f__Prevotellaceae	g__Prevotellaceae_UCG-001	*
Nomascus_concolor	e07eb20ffb686a5f5a8fee71a9c10ea0	Bin9	0.00392573	d__Bacteria	p__Bacteroidota	c__Bacteroidia	o__Bacteroidales	f__Prevotellaceae	g__uncultured	*
Nomascus_hainanus	87b70fd40c9d2d4e32731473d8df8dfa	Bin1	0.0193115	d__Bacteria	p__Firmicutes	c__Bacilli	o__Erysipelotrichales	f__Erysipelatoclostridiaceae	g__Asteroleplasma	*
Nomascus_hainanus	5e22330edf738c6886294dad61ca5a6e	Bin2	0.0270977	d__Bacteria	p__Bacteroidota	c__Bacteroidia	o__Bacteroidales	f__Prevotellaceae	g__Prevotella	*
Nomascus_hainanus	cb54075c544606498b88c0f65671ffb7	Bin3	0.0126939	d__Bacteria	p__Bacteroidota	c__Bacteroidia	o__Bacteroidales	f__Prevotellaceae	g__Alloprevotella	*
Nomascus_hainanus	4dda7e9fbd0973bf942aa8ffb57351ed	Bin4	0.0126061	d__Bacteria	p__Bacteroidota	c__Bacteroidia	o__Bacteroidales	f__Prevotellaceae	g__Prevotellaceae_UCG-001	*
Nomascus_hainanus	fa87594b66760b0632d7a6a66ad8a6ab	Bin5	0.00451442	d__Bacteria	p__Bacteroidota	c__Bacteroidia	o__Bacteroidales	f__Prevotellaceae	g__uncultured	*
Nomascus_hainanus	fa1bcdb67ede50fb1d3f7d51ce13d8b1	Bin6	0.00444481	d__Bacteria	p__Bacteroidota	c__Bacteroidia	o__Bacteroidales	f__Prevotellaceae	g__Prevotellaceae_NK3B31_group	*
Nomascus_hainanus	6c7bb24112f1bd92d30bc5e08a09e09a	Bin7	0.0286951	d__Bacteria	p__Fibrobacterota	c__Fibrobacteria	o__Fibrobacterales	f__Fibrobacteraceae	g__Fibrobacter	*
Nomascus_hainanus	ba2897192c87be9f5f68b048d4245717	Bin8	0.0100159	d__Bacteria	p__Spirochaetota	c__Spirochaetia	o__Spirochaetales	f__Spirochaetaceae	g__Treponema	*
Nomascus_hainanus	fcf5146ba093058cc378a46057b35c02	Bin9	0.00466556	d__Bacteria	p__Firmicutes	c__Clostridia	o__Lachnospirales	f__Lachnospiraceae	g__Lachnospiraceae_NK3A20_group	*
Hoolock_tianxing	0ad674c28161126eb08ab20ae2b25c4a	Bin8	0.00337991	d__Bacteria	p__Firmicutes	c__Bacilli	o__Erysipelotrichales	f__Erysipelotrichaceae	g__uncultured
Hoolock_tianxing	bac0bb1e5b34ba39b8f2dd8bbd60703e	Bin7	0.00254637	d__Bacteria	p__Actinobacteriota	c__Coriobacteriia	o__Coriobacteriales	f__Eggerthellaceae	g__uncultured
Hoolock_tianxing	3e61a2357f1d5712774b464026d4fde6	Bin2	0.0086595	d__Bacteria	p__Firmicutes	c__Bacilli	o__Erysipelotrichales	f__Erysipelatoclostridiaceae	g__UCG-004
Hoolock_tianxing	139734e27da837e673c4102ddf812041	Bin2	0.00622338	d__Bacteria	p__Firmicutes	c__Bacilli	o__Erysipelotrichales	f__Erysipelatoclostridiaceae	g__UCG-004
Hoolock_tianxing	106ccc0a972cc73f291ef06ef6685c35	Bin1	0.0043187	d__Bacteria	p__Firmicutes	c__Bacilli	o__Erysipelotrichales	f__Erysipelatoclostridiaceae	g__UCG-004
Hoolock_tianxing	7583b27c921a39de81a2fb72f55c6824	Bin1	0.00273902	d__Bacteria	p__Firmicutes	c__Bacilli	o__Erysipelotrichales	f__Erysipelatoclostridiaceae	g__UCG-004
Hoolock_tianxing	b445e8d0fc583f7bb96e7ae8764a19d8	Bin1	0.00215062	d__Bacteria	p__Firmicutes	c__Bacilli	o__Erysipelotrichales	f__Erysipelatoclostridiaceae	g__UCG-004
Hoolock_tianxing	c084bd0d3af5707a247882316d449801	Bin1	0.00198502	d__Bacteria	p__Firmicutes	c__Bacilli	o__Erysipelotrichales	f__Erysipelatoclostridiaceae	g__UCG-004
Hoolock_tianxing	6d4c93031e3bdda32f6f717da28855b0	Bin7	0.00328511	d__Bacteria	p__Proteobacteria	c__Gammaproteobacteria	o__Aeromonadales	f__Succinivibrionaceae	g__Succinivibrio
Hoolock_tianxing	4220ea100dd789dce7a6ced052ff6b7b	Bin7	0.00221899	d__Bacteria	p__Proteobacteria	c__Gammaproteobacteria	o__Aeromonadales	f__Succinivibrionaceae	g__Succinivibrio
Hoolock_tianxing	b89d9c480843bdf74e2548395a2a3c97	Bin3	0.00263524	d__Bacteria	p__Firmicutes	c__Bacilli	o__Erysipelotrichales	f__Erysipelotrichaceae	g__Solobacterium
Hoolock_tianxing	ef6c416ebb24df0332d3c78622454b6d	Bin8	0.00415102	d__Bacteria	p__Firmicutes	c__Clostridia	o__Lachnospirales	f__Lachnospiraceae	g__Roseburia
Hoolock_tianxing	ec5d8a1e21344ad172351c0395af9c06	Bin8	0.00280958	d__Bacteria	p__Firmicutes	c__Clostridia	o__Lachnospirales	f__Lachnospiraceae	g__Roseburia
Hoolock_tianxing	4c4f5bc5d68736a63d3da82a94c01773	Bin8	0.00261007	d__Bacteria	p__Firmicutes	c__Clostridia	o__Lachnospirales	f__Lachnospiraceae	g__Roseburia
Hoolock_tianxing	4e8d651bac3003a417a83137d3d26bb8	Bin8	0.00182104	d__Bacteria	p__Firmicutes	c__Clostridia	o__Lachnospirales	f__Lachnospiraceae	g__Roseburia
Hoolock_tianxing	b004f1dbe13a484b362bbfe575c6e374	Bin4	0.0137553	d__Bacteria	p__Bacteroidota	c__Bacteroidia	o__Bacteroidales	f__Rikenellaceae	g__Rikenellaceae_RC9_gut_group
Hoolock_tianxing	30b647708e05a942633e907f6cfb7ea3	Bin5	0.00835358	d__Bacteria	p__Bacteroidota	c__Bacteroidia	o__Bacteroidales	f__Prevotellaceae	g__Prevotellaceae_UCG-001
Hoolock_tianxing	2dc2f110c643aece8210b72d52720b29	Bin5	0.00462906	d__Bacteria	p__Bacteroidota	c__Bacteroidia	o__Bacteroidales	f__Prevotellaceae	g__Prevotellaceae_UCG-001
Hoolock_tianxing	609307b33524551f350a88e66e40ee31	Bin5	0.0037291	d__Bacteria	p__Bacteroidota	c__Bacteroidia	o__Bacteroidales	f__Prevotellaceae	g__Prevotellaceae_UCG-001
Hoolock_tianxing	a69ec7ffc204419ccb11b3570f313b8a	Bin5	0.00375512	d__Bacteria	p__Bacteroidota	c__Bacteroidia	o__Bacteroidales	f__Prevotellaceae	g__Prevotellaceae_UCG-001
Hoolock_tianxing	9f9a2375babc0eb73fca032eec2023d5	Bin5	0.00292845	d__Bacteria	p__Bacteroidota	c__Bacteroidia	o__Bacteroidales	f__Prevotellaceae	g__Prevotellaceae_UCG-001
Hoolock_tianxing	389d3a35d3b378c130feb01b07a1a890	Bin5	0.00266879	d__Bacteria	p__Bacteroidota	c__Bacteroidia	o__Bacteroidales	f__Prevotellaceae	g__Prevotellaceae_UCG-001
Hoolock_tianxing	1e5df8f949bff0a802382b8d727079e9	Bin6	0.00247018	d__Bacteria	p__Bacteroidota	c__Bacteroidia	o__Bacteroidales	f__Prevotellaceae	g__Prevotellaceae_NK3B31_group
Hoolock_tianxing	701117445c0eaedaf5a2cb3a4369eefd	Bin4	0.0140707	d__Bacteria	p__Bacteroidota	c__Bacteroidia	o__Bacteroidales	f__Prevotellaceae	g__Prevotella
Hoolock_tianxing	49da9958973554b108bd309c0e898bbd	Bin6	0.0109486	d__Bacteria	p__Bacteroidota	c__Bacteroidia	o__Bacteroidales	f__Prevotellaceae	g__Prevotella
Hoolock_tianxing	585a074ee6c04fed90346b90a57bac07	Bin6	0.0104333	d__Bacteria	p__Bacteroidota	c__Bacteroidia	o__Bacteroidales	f__Prevotellaceae	g__Prevotella
Hoolock_tianxing	232fa485c9fa78c90b24985518c1556e	Bin6	0.0103558	d__Bacteria	p__Bacteroidota	c__Bacteroidia	o__Bacteroidales	f__Prevotellaceae	g__Prevotella
Hoolock_tianxing	b05d2fe1dcadff12fba581061bc29161	Bin4	0.0109872	d__Bacteria	p__Bacteroidota	c__Bacteroidia	o__Bacteroidales	f__Prevotellaceae	g__Prevotella
Hoolock_tianxing	e5bdf4e9255d9c53830142469d4ba96d	Bin6	0.00911988	d__Bacteria	p__Bacteroidota	c__Bacteroidia	o__Bacteroidales	f__Prevotellaceae	g__Prevotella
Hoolock_tianxing	a4d594c6647bf66eb949c5e0690b2d99	Bin6	0.00866417	d__Bacteria	p__Bacteroidota	c__Bacteroidia	o__Bacteroidales	f__Prevotellaceae	g__Prevotella
Hoolock_tianxing	ccd067d4474c1ee5765135baa2e0dc75	Bin6	0.00784363	d__Bacteria	p__Bacteroidota	c__Bacteroidia	o__Bacteroidales	f__Prevotellaceae	g__Prevotella
Hoolock_tianxing	d816266287360216871ef628550b3eca	Bin8	0.00977774	d__Bacteria	p__Bacteroidota	c__Bacteroidia	o__Bacteroidales	f__Muribaculaceae	g__Muribaculaceae
Hoolock_tianxing	5bf9a1a8d7086616a504389dd9c979f2	Bin8	0.00752616	d__Bacteria	p__Bacteroidota	c__Bacteroidia	o__Bacteroidales	f__Muribaculaceae	g__Muribaculaceae
Hoolock_tianxing	dcf468f5ef96308e7774a7f766825f1b	Bin4	0.00545167	d__Bacteria	p__Bacteroidota	c__Bacteroidia	o__Bacteroidales	f__Muribaculaceae	g__Muribaculaceae
Hoolock_tianxing	18998ed8f4ed9b673b4afde8f60a8e70	Bin4	0.00400444	d__Bacteria	p__Bacteroidota	c__Bacteroidia	o__Bacteroidales	f__Muribaculaceae	g__Muribaculaceae
Hoolock_tianxing	06c4cbf2e583f330351217df01e8245f	Bin8	0.00366178	d__Bacteria	p__Firmicutes	c__Clostridia	o__Lachnospirales	f__Lachnospiraceae	g__Lachnospiraceae_NK3A20_group
Hoolock_tianxing	f54052d2a329366667c6ffc4b1aa74eb	Bin8	0.00199822	d__Bacteria	p__Firmicutes	c__Clostridia	o__Lachnospirales	f__Lachnospiraceae	g__Lachnospiraceae
Hoolock_tianxing	3cf25796542f0a707616abf816903dc5	Bin8	0.00177204	d__Bacteria	p__Cyanobacteria	c__Vampirivibrionia	o__Gastranaerophilales	f__Gastranaerophilales	g__Gastranaerophilales
Hoolock_tianxing	ab0c5ec7c6d8ce7c4b4c3f9addb4115e	Bin8	0.00274247	d__Bacteria	p__Firmicutes	c__Clostridia	o__Lachnospirales	f__Lachnospiraceae	g__Coprococcus
Hoolock_tianxing	c84043348a17d4ae730696fb30e14925	Bin8	0.00176343	d__Bacteria	p__Firmicutes	c__Clostridia	o__Lachnospirales	f__Lachnospiraceae	g__Coprococcus
Hoolock_tianxing	bb868397440538c664548e951db677b3	Bin7	0.00367665	d__Bacteria	p__Actinobacteriota	c__Coriobacteriia	o__Coriobacteriales	f__Atopobiaceae	g__Atopobium
Hoolock_tianxing	41435429dda349927c6c4a3876e8e4ad	Bin7	0.00289381	d__Bacteria	p__Actinobacteriota	c__Coriobacteriia	o__Coriobacteriales	f__Atopobiaceae	g__Atopobium
Hoolock_tianxing	ab2f8352a1c20459d75db5b621d713eb	Bin7	0.00240774	d__Bacteria	p__Actinobacteriota	c__Coriobacteriia	o__Coriobacteriales	f__Atopobiaceae	g__Atopobium
Hoolock_tianxing	7846814f9892c6d47ddbe42a6e03688b	Bin7	0.00193685	d__Bacteria	p__Actinobacteriota	c__Coriobacteriia	o__Coriobacteriales	f__Atopobiaceae	g__Atopobium
Hoolock_tianxing	6debad84f897c2a810f447f1d83e9662	Bin7	0.00193162	d__Bacteria	p__Actinobacteriota	c__Coriobacteriia	o__Coriobacteriales	f__Atopobiaceae	g__Atopobium
Hoolock_tianxing	514b523ae08f39ccdd99fb7a94be1452	Bin2	0.0104679	d__Bacteria	p__Firmicutes	c__Bacilli	o__Erysipelotrichales	f__Erysipelatoclostridiaceae	g__Asteroleplasma
Hoolock_tianxing	37dbe1913e59bb54b12069c6dfab50b4	Bin2	0.0079125	d__Bacteria	p__Firmicutes	c__Bacilli	o__Erysipelotrichales	f__Erysipelatoclostridiaceae	g__Asteroleplasma
Hoolock_tianxing	02cc1aa9333d322469ce1a0a995ef35a	Bin2	0.00531135	d__Bacteria	p__Firmicutes	c__Bacilli	o__Erysipelotrichales	f__Erysipelatoclostridiaceae	g__Asteroleplasma
Hoolock_tianxing	dee5619c02dc11a4129be29fabd0f5a7	Bin2	0.00392337	d__Bacteria	p__Firmicutes	c__Bacilli	o__Erysipelotrichales	f__Erysipelatoclostridiaceae	g__Asteroleplasma
Hoolock_tianxing	b55810ab0fad3b8b560d0821d0d84c82	Bin2	0.00357499	d__Bacteria	p__Firmicutes	c__Bacilli	o__Erysipelotrichales	f__Erysipelatoclostridiaceae	g__Asteroleplasma
Hoolock_tianxing	0d56c5e1d6c368d39a67a00b48813bb9	Bin2	0.00298141	d__Bacteria	p__Firmicutes	c__Bacilli	o__Erysipelotrichales	f__Erysipelatoclostridiaceae	g__Asteroleplasma
Hoolock_tianxing	bef81dd72a6a11ae1079aaacf55e3852	Bin3	0.0579919	d__Bacteria	p__Firmicutes	c__Bacilli	o__Acholeplasmatales	f__Acholeplasmataceae	g__Anaeroplasma
Hoolock_tianxing	850110f0c16f4c6a1ce3067a0de53611	Bin3	0.0577283	d__Bacteria	p__Firmicutes	c__Bacilli	o__Acholeplasmatales	f__Acholeplasmataceae	g__Anaeroplasma
Hoolock_tianxing	873bc9475442e7970b11118307a1dca5	Bin3	0.0474799	d__Bacteria	p__Firmicutes	c__Bacilli	o__Acholeplasmatales	f__Acholeplasmataceae	g__Anaeroplasma
Hoolock_tianxing	00a96f3c1fb2f1afc6231892f28627c0	Bin3	0.046596	d__Bacteria	p__Firmicutes	c__Bacilli	o__Acholeplasmatales	f__Acholeplasmataceae	g__Anaeroplasma
Hoolock_tianxing	58dda3938c46041f6f706fe87c9e0066	Bin3	0.0435623	d__Bacteria	p__Firmicutes	c__Bacilli	o__Acholeplasmatales	f__Acholeplasmataceae	g__Anaeroplasma
Hoolock_tianxing	09a036f9c0c06836376ea6a36525071e	Bin3	0.0426976	d__Bacteria	p__Firmicutes	c__Bacilli	o__Acholeplasmatales	f__Acholeplasmataceae	g__Anaeroplasma
Hoolock_tianxing	1c3cd8eab99d72c827a700510a1dc553	Bin3	0.0389576	d__Bacteria	p__Firmicutes	c__Bacilli	o__Acholeplasmatales	f__Acholeplasmataceae	g__Anaeroplasma
Hoolock_tianxing	afae724abf7446457b6adae64cdc9d1c	Bin3	0.0360175	d__Bacteria	p__Firmicutes	c__Bacilli	o__Acholeplasmatales	f__Acholeplasmataceae	g__Anaeroplasma
Hoolock_tianxing	ecb5694e8358a121037db79add1f9eb8	Bin3	0.0350931	d__Bacteria	p__Firmicutes	c__Bacilli	o__Acholeplasmatales	f__Acholeplasmataceae	g__Anaeroplasma
Hoolock_tianxing	fb7e3b4eca96b80e1c42e5820f2065e0	Bin3	0.0333569	d__Bacteria	p__Firmicutes	c__Bacilli	o__Acholeplasmatales	f__Acholeplasmataceae	g__Anaeroplasma
Hoolock_tianxing	5240bd70ad752c714986f41303242a96	Bin4	0.0184194	d__Bacteria	p__Bacteroidota	c__Bacteroidia	o__Bacteroidales	f__Prevotellaceae	g__Alloprevotella
Hoolock_tianxing	fb25b5289c6a60b4f9502c3a66f1053a	Bin4	0.0134806	d__Bacteria	p__Bacteroidota	c__Bacteroidia	o__Bacteroidales	f__Prevotellaceae	g__Alloprevotella
Hoolock_tianxing	57ebc401f11cee012f71dccdd3245b44	Bin4	0.00524223	d__Bacteria	p__Bacteroidota	c__Bacteroidia	o__Bacteroidales	f__Prevotellaceae	g__Alloprevotella
Hoolock_tianxing	f4fa69bee4bb0e46ac780448e12d6d82	Bin4	0.00435191	d__Bacteria	p__Bacteroidota	c__Bacteroidia	o__Bacteroidales	f__Prevotellaceae	g__Alloprevotella
Hoolock_tianxing	de5bb5875796358ada37006c52e97187	Bin4	0.00387378	d__Bacteria	p__Bacteroidota	c__Bacteroidia	o__Bacteroidales	f__Prevotellaceae	g__Alloprevotella
Hoolock_tianxing	e4b22af17f7ac6630eed58f5841a61c8	Bin4	0.00380453	d__Bacteria	p__Bacteroidota	c__Bacteroidia	o__Bacteroidales	f__Prevotellaceae	g__Alloprevotella
Hoolock_tianxing	c7993826fe0665e87a3141f88e807e59	Bin4	0.00313088	d__Bacteria	p__Bacteroidota	c__Bacteroidia	o__Bacteroidales	f__Prevotellaceae	g__Alloprevotella
Hoolock_tianxing	4f129f8f60094e559a8a4caa32dc6bac	Bin8	0.00353124	d__Bacteria	p__Firmicutes	c__Clostridia	o__Oscillospirales	f__[Eubacterium]_coprostanoligenes_group	g__[Eubacterium]_coprostanoligenes_group
Hoolock_tianxing	d2beae9b047ac0bd80a2e9bc48c06d94	Bin8	0.00186286	d__Bacteria	p__Firmicutes	c__Clostridia	o__Oscillospirales	f__[Eubacterium]_coprostanoligenes_group	g__[Eubacterium]_coprostanoligenes_group
Hoolock_tianxing	1019b43d803b8a9b89c1f5ca131297b6	Bin8	0.00570861	d__Bacteria	p__Firmicutes	c__Clostridia	o__Lachnospirales	f__Lachnospiraceae	g__uncultured
Hoolock_tianxing	1bf2a39aa5cace94c51d1dd12d139d6a	Bin2	0.005605	d__Bacteria	p__Firmicutes	c__Negativicutes	o__Veillonellales-Selenomonadales	f__Veillonellaceae	g__uncultured
Hoolock_tianxing	51475c864e5d15b46f50e82e77a8af36	Bin6	0.00534156	d__Bacteria	p__Bacteroidota	c__Bacteroidia	o__Bacteroidales	f__Prevotellaceae	g__uncultured
Hoolock_tianxing	0ca7a020f49912d9f8ffb5d20645a35e	Bin4	0.00492318	d__Bacteria	p__Bacteroidota	c__Bacteroidia	o__Bacteroidales	f__Prevotellaceae	g__uncultured
Hoolock_tianxing	33afed1a24fd5f9c6d80559c441415fe	Bin2	0.0040316	d__Bacteria	p__Firmicutes	c__Negativicutes	o__Veillonellales-Selenomonadales	f__Veillonellaceae	g__uncultured
Hoolock_tianxing	44aecaf9ecd5ec40006729c0e17b5b5a	Bin6	0.00381806	d__Bacteria	p__Bacteroidota	c__Bacteroidia	o__Bacteroidales	f__Prevotellaceae	g__uncultured
Hoolock_tianxing	bf3c1914e8c5c1df16bddb8548b34fa4	Bin4	0.00363711	d__Bacteria	p__Bacteroidota	c__Bacteroidia	o__Bacteroidales	f__Prevotellaceae	g__uncultured
Hoolock_tianxing	ce731edc18b7a5c23cfb89d0734252da	Bin7	0.00377239	d__Bacteria	p__Actinobacteriota	c__Coriobacteriia	o__Coriobacteriales	f__Atopobiaceae	g__uncultured
Hoolock_tianxing	f52ec1f7e551ce6524d9e29039f2fa42	Bin4	0.00351843	d__Bacteria	p__Bacteroidota	c__Bacteroidia	o__Bacteroidales	f__Prevotellaceae	g__uncultured
Hoolock_tianxing	b520beb8f233e2e4b1e67445e5eafd51	Bin5	0.0035237	d__Bacteria	p__Bacteroidota	c__Bacteroidia	o__Bacteroidales	f__Prevotellaceae	g__uncultured
Hoolock_tianxing	a788ecc44ce4e7eb569e162ff9c68b11	Bin4	0.00349399	d__Bacteria	p__Bacteroidota	c__Bacteroidia	o__Bacteroidales	f__Prevotellaceae	g__uncultured
Hoolock_tianxing	68520ff17aa9712d4e38c09762e26486	Bin8	0.00351374	d__Bacteria	p__Firmicutes	c__Clostridia	o__Lachnospirales	f__Lachnospiraceae	g__uncultured
Hoolock_tianxing	4476ddcaf020cfd4837921a452488f46	Bin7	0.00305368	d__Bacteria	p__Actinobacteriota	c__Coriobacteriia	o__Coriobacteriales	f__Eggerthellaceae	g__uncultured
Hoolock_tianxing	4c12845d2b22ac6101b8895babf58198	Bin8	0.00264069	d__Bacteria	p__Firmicutes	c__Clostridia	o__Lachnospirales	f__Lachnospiraceae	g__uncultured
Hoolock_tianxing	1bfea70539aa941c22ce070d4adab357	Bin4	0.0024483	d__Bacteria	p__Bacteroidota	c__Bacteroidia	o__Bacteroidales	f__Prevotellaceae	g__uncultured
Hoolock_tianxing	f4a485a405b7d168f8021ca009cbb27d	Bin8	0.00250636	d__Bacteria	p__Firmicutes	c__Clostridia	o__Lachnospirales	f__Lachnospiraceae	g__uncultured
Hoolock_tianxing	01f25db8ad38ae54a3fd3ed0af26a4a7	Bin7	0.00248061	d__Bacteria	p__Actinobacteriota	c__Coriobacteriia	o__Coriobacteriales	f__Eggerthellaceae	g__uncultured
Hoolock_tianxing	79df793cafecf85ad6b3f4e480e48220	Bin7	0.00240331	d__Bacteria	p__Actinobacteriota	c__Coriobacteriia	o__Coriobacteriales	f__Atopobiaceae	g__uncultured
Hoolock_tianxing	b31b2a4b2c63f616a00d605fcfe053f9	Bin2	0.00211049	d__Bacteria	p__Firmicutes	c__Negativicutes	o__Veillonellales-Selenomonadales	f__Selenomonadaceae	g__uncultured
Hoolock_tianxing	f787e0e1372823e3617f69c6aa3f0c49	Bin7	0.00220439	d__Bacteria	p__Actinobacteriota	c__Coriobacteriia	o__Coriobacteriales	f__Atopobiaceae	g__uncultured
Hoolock_tianxing	4afbfcd6e53407da03f966be341a1246	Bin8	0.00206848	d__Bacteria	p__Firmicutes	c__Clostridia	o__Lachnospirales	f__Lachnospiraceae	g__uncultured
Hoolock_tianxing	a5129707f32f77a90595691cbd77fe32	Bin7	0.00210705	d__Bacteria	p__Actinobacteriota	c__Coriobacteriia	o__Coriobacteriales	f__Atopobiaceae	g__uncultured
Nomascus_concolor	b5f1fcbf52e6934ab361836e3c77bad3	Bin5	0.030356	d__Bacteria	p__Bacteroidota	c__Bacteroidia	o__Bacteroidales	f__Prevotellaceae	g__Prevotella
Nomascus_concolor	d53d3334a3526346110dfe98de004757	Bin5	0.029655	d__Bacteria	p__Bacteroidota	c__Bacteroidia	o__Bacteroidales	f__Prevotellaceae	g__Prevotella
Nomascus_concolor	c8c957ec015e43eeef12883af2339a9f	Bin5	0.0290134	d__Bacteria	p__Bacteroidota	c__Bacteroidia	o__Bacteroidales	f__Prevotellaceae	g__Prevotella
Nomascus_concolor	70d0a39a7a54faa044986ecf2b3de30d	Bin5	0.0284115	d__Bacteria	p__Bacteroidota	c__Bacteroidia	o__Bacteroidales	f__Prevotellaceae	g__Prevotella
Nomascus_concolor	997b34b5a4f91f72f13f164ae180ff77	Bin5	0.0280404	d__Bacteria	p__Bacteroidota	c__Bacteroidia	o__Bacteroidales	f__Prevotellaceae	g__Prevotella
Nomascus_concolor	2e688f4ddd866fe6f21ffd272a35e406	Bin5	0.0269607	d__Bacteria	p__Bacteroidota	c__Bacteroidia	o__Bacteroidales	f__Prevotellaceae	g__Prevotella
Nomascus_concolor	64c6e45060196b2f1defc442198076f9	Bin5	0.0269517	d__Bacteria	p__Bacteroidota	c__Bacteroidia	o__Bacteroidales	f__Prevotellaceae	g__Prevotella
Nomascus_concolor	7c0ba81f366e05793986a9abfc112968	Bin5	0.0266932	d__Bacteria	p__Bacteroidota	c__Bacteroidia	o__Bacteroidales	f__Prevotellaceae	g__Prevotella
Nomascus_concolor	29e8e13262f8d24bfa33b1bbcc663239	Bin5	0.0265177	d__Bacteria	p__Bacteroidota	c__Bacteroidia	o__Bacteroidales	f__Prevotellaceae	g__Prevotella
Nomascus_concolor	8ab1c8997c60323e646e313f1497cd4e	Bin5	0.0261763	d__Bacteria	p__Bacteroidota	c__Bacteroidia	o__Bacteroidales	f__Prevotellaceae	g__Prevotella
Nomascus_concolor	dd8d5e8ef3cae77515c7e47729fec6e0	Bin5	0.0257226	d__Bacteria	p__Bacteroidota	c__Bacteroidia	o__Bacteroidales	f__Prevotellaceae	g__Prevotella
Nomascus_concolor	9dcf6217ba648004bd792297040c33e8	Bin5	0.0248429	d__Bacteria	p__Bacteroidota	c__Bacteroidia	o__Bacteroidales	f__Prevotellaceae	g__Prevotella
Nomascus_concolor	ca9e610e97493d5ed52bde64cd42901a	Bin5	0.0241702	d__Bacteria	p__Bacteroidota	c__Bacteroidia	o__Bacteroidales	f__Prevotellaceae	g__Prevotella
Nomascus_concolor	758357ad5d9ac9f7dd83627dad924ebe	Bin5	0.023501	d__Bacteria	p__Bacteroidota	c__Bacteroidia	o__Bacteroidales	f__Prevotellaceae	g__Prevotella
Nomascus_concolor	c1167e9da765bc3b94aa4c0bc6554a8e	Bin5	0.0232731	d__Bacteria	p__Bacteroidota	c__Bacteroidia	o__Bacteroidales	f__Prevotellaceae	g__Prevotella
Nomascus_concolor	26971e812c52430dfaeb2dba5d0719b7	Bin5	0.0213455	d__Bacteria	p__Bacteroidota	c__Bacteroidia	o__Bacteroidales	f__Prevotellaceae	g__Prevotella
Nomascus_concolor	26a5c4a3b7f37474ba68dc31bce8362b	Bin3	0.012242	d__Bacteria	p__Firmicutes	c__Bacilli	o__Acholeplasmatales	f__Acholeplasmataceae	g__Anaeroplasma
Nomascus_concolor	b13cb67d869010b43a1c120dac46cd1a	Bin3	0.0122567	d__Bacteria	p__Firmicutes	c__Bacilli	o__Acholeplasmatales	f__Acholeplasmataceae	g__Anaeroplasma
Nomascus_concolor	8e5fedfac9e0b6ac161c8ef63569921d	Bin3	0.0115386	d__Bacteria	p__Firmicutes	c__Bacilli	o__Acholeplasmatales	f__Acholeplasmataceae	g__Anaeroplasma
Nomascus_concolor	0ee47294f05110a8b5c605d5ee56cff7	Bin8	0.0121603	d__Bacteria	p__Bacteroidota	c__Bacteroidia	o__Bacteroidales	f__Prevotellaceae	g__Prevotellaceae_UCG-001
Nomascus_concolor	d28857846fd032f6f6239dccd34f12ae	Bin8	0.0117341	d__Bacteria	p__Bacteroidota	c__Bacteroidia	o__Bacteroidales	f__Prevotellaceae	g__Prevotellaceae_UCG-001
Nomascus_concolor	4a80bcca8e0e8a5e9d602382e3223e09	Bin2	0.0107608	d__Bacteria	p__Firmicutes	c__Bacilli	o__Acholeplasmatales	f__Acholeplasmataceae	g__Anaeroplasma
Nomascus_concolor	eeff187619c4f1a045b375e8dbc55a43	Bin8	0.0110694	d__Bacteria	p__Bacteroidota	c__Bacteroidia	o__Bacteroidales	f__Prevotellaceae	g__Prevotellaceae_UCG-001
Nomascus_concolor	09a036f9c0c06836376ea6a36525071e	Bin3	0.00991656	d__Bacteria	p__Firmicutes	c__Bacilli	o__Acholeplasmatales	f__Acholeplasmataceae	g__Anaeroplasma
Nomascus_concolor	ddc2be6b2e76469a2aaf3ab928cd775f	Bin3	0.00999398	d__Bacteria	p__Firmicutes	c__Bacilli	o__Acholeplasmatales	f__Acholeplasmataceae	g__Anaeroplasma
Nomascus_concolor	1c3cd8eab99d72c827a700510a1dc553	Bin2	0.00945222	d__Bacteria	p__Firmicutes	c__Bacilli	o__Acholeplasmatales	f__Acholeplasmataceae	g__Anaeroplasma
Nomascus_concolor	873bc9475442e7970b11118307a1dca5	Bin2	0.00931841	d__Bacteria	p__Firmicutes	c__Bacilli	o__Acholeplasmatales	f__Acholeplasmataceae	g__Anaeroplasma
Nomascus_concolor	fb7e3b4eca96b80e1c42e5820f2065e0	Bin2	0.00907699	d__Bacteria	p__Firmicutes	c__Bacilli	o__Acholeplasmatales	f__Acholeplasmataceae	g__Anaeroplasma
Nomascus_concolor	e1daae872c6d4a6adde5bd608a33f1c1	Bin1	0.00992212	d__Bacteria	p__Firmicutes	c__Bacilli	o__Acholeplasmatales	f__Acholeplasmataceae	g__Anaeroplasma
Nomascus_concolor	38e4ecf8d6750c0dc53eb80ab1d1e968	Bin1	0.0100133	d__Bacteria	p__Firmicutes	c__Negativicutes	o__Veillonellales-Selenomonadales	f__Veillonellaceae	g__uncultured
Nomascus_concolor	b248ed71b826ad918f75a745914b8d33	Bin1	0.00972654	d__Bacteria	p__Firmicutes	c__Bacilli	o__Acholeplasmatales	f__Acholeplasmataceae	g__Anaeroplasma
Nomascus_concolor	850110f0c16f4c6a1ce3067a0de53611	Bin2	0.00883159	d__Bacteria	p__Firmicutes	c__Bacilli	o__Acholeplasmatales	f__Acholeplasmataceae	g__Anaeroplasma
Nomascus_concolor	949dcfe1bd25f0fd462573e31312cbb3	Bin1	0.00933935	d__Bacteria	p__Firmicutes	c__Bacilli	o__Acholeplasmatales	f__Acholeplasmataceae	g__Anaeroplasma
Nomascus_concolor	b0ffb068a89e1e9d1cca05b0806957d3	Bin8	0.0095325	d__Bacteria	p__Bacteroidota	c__Bacteroidia	o__Bacteroidales	f__Prevotellaceae	g__Prevotellaceae_UCG-001
Nomascus_concolor	52e7a8fb546d5ae9cdae12ac16c58ba9	Bin7	0.00894702	d__Bacteria	p__Fibrobacterota	c__Fibrobacteria	o__Fibrobacterales	f__Fibrobacteraceae	g__Fibrobacter
Nomascus_concolor	bef81dd72a6a11ae1079aaacf55e3852	Bin3	0.00803244	d__Bacteria	p__Firmicutes	c__Bacilli	o__Acholeplasmatales	f__Acholeplasmataceae	g__Anaeroplasma
Nomascus_concolor	71121c857b538e13c1a29d883bf7b6ef	Bin7	0.00853706	d__Bacteria	p__Fibrobacterota	c__Fibrobacteria	o__Fibrobacterales	f__Fibrobacteraceae	g__Fibrobacter
Nomascus_concolor	706d747335f642b64fb966d7bfbfd9ba	Bin7	0.00847861	d__Bacteria	p__Fibrobacterota	c__Fibrobacteria	o__Fibrobacterales	f__Fibrobacteraceae	g__Fibrobacter
Nomascus_concolor	24343108b658bd27f2bfe3e37b5828f1	Bin1	0.0089417	d__Bacteria	p__Firmicutes	c__Negativicutes	o__Veillonellales-Selenomonadales	f__Veillonellaceae	g__uncultured
Nomascus_concolor	afae724abf7446457b6adae64cdc9d1c	Bin2	0.00755189	d__Bacteria	p__Firmicutes	c__Bacilli	o__Acholeplasmatales	f__Acholeplasmataceae	g__Anaeroplasma
Nomascus_concolor	e408e481105dcbef4ec436360348cb37	Bin2	0.00732848	d__Bacteria	p__Firmicutes	c__Bacilli	o__Acholeplasmatales	f__Acholeplasmataceae	g__Anaeroplasma
Nomascus_concolor	00a96f3c1fb2f1afc6231892f28627c0	Bin2	0.00729508	d__Bacteria	p__Firmicutes	c__Bacilli	o__Acholeplasmatales	f__Acholeplasmataceae	g__Anaeroplasma
Nomascus_concolor	ecb5694e8358a121037db79add1f9eb8	Bin2	0.00706835	d__Bacteria	p__Firmicutes	c__Bacilli	o__Acholeplasmatales	f__Acholeplasmataceae	g__Anaeroplasma
Nomascus_concolor	8fc46888207affcaaa7ea00bb05315f3	Bin1	0.0078476	d__Bacteria	p__Firmicutes	c__Bacilli	o__Acholeplasmatales	f__Acholeplasmataceae	g__Anaeroplasma
Nomascus_concolor	d32264f5cc684a245be68ddd7466b37f	Bin7	0.00761912	d__Bacteria	p__Bacteroidota	c__Bacteroidia	o__Bacteroidales	f__Prevotellaceae	g__uncultured
Nomascus_concolor	58dda3938c46041f6f706fe87c9e0066	Bin2	0.00653698	d__Bacteria	p__Firmicutes	c__Bacilli	o__Acholeplasmatales	f__Acholeplasmataceae	g__Anaeroplasma
Nomascus_concolor	97ecfcdd857ae17ba4f6b51b2147e984	Bin4	0.00699187	d__Bacteria	p__Cyanobacteria	c__Cyanobacteriia	o__Chloroplast	f__Chloroplast	g__Chloroplast
Nomascus_concolor	4abaeea739db2c92fc5f2bafcf8b2b6e	Bin10	0.00614005	d__Bacteria	p__Bacteroidota	c__Bacteroidia	o__Bacteroidales	f__Prevotellaceae	g__Prevotellaceae_NK3B31_group
Nomascus_concolor	d6980a9b17b0dc96d87e50b7d4b6b7f8	Bin4	0.00648049	d__Bacteria	p__Cyanobacteria	c__Cyanobacteriia	o__Chloroplast	f__Chloroplast	g__Chloroplast
Nomascus_concolor	ad490f495f477657a50cc63c95a4a77b	Bin10	0.00611909	d__Bacteria	p__Bacteroidota	c__Bacteroidia	o__Bacteroidales	f__Prevotellaceae	g__Prevotellaceae_NK3B31_group
Nomascus_concolor	4e5ed6974c3ed959c5c1a1cfb7a081f3	Bin4	0.00630727	d__Bacteria	p__Cyanobacteria	c__Cyanobacteriia	o__Chloroplast	f__Chloroplast	g__Chloroplast
Nomascus_concolor	5aca886ca946dd2723021cb3b2237b8c	Bin6	0.00589574	d__Bacteria	p__Bacteroidota	c__Bacteroidia	o__Bacteroidales	f__Prevotellaceae	g__Alloprevotella
Nomascus_concolor	95ff18a16b1fc48bcdb8a85f3c35e369	Bin4	0.00604309	d__Bacteria	p__Cyanobacteria	c__Cyanobacteriia	o__Chloroplast	f__Chloroplast	g__Chloroplast
Nomascus_concolor	08acdd48ac7c10fed3c7e479c52101a7	Bin10	0.00569604	d__Bacteria	p__Bacteroidota	c__Bacteroidia	o__Bacteroidales	f__Prevotellaceae	g__Prevotellaceae_NK3B31_group
Nomascus_concolor	e47323d14f0606aa1adeb0e90960c70a	Bin7	0.00580973	d__Bacteria	p__Bacteroidota	c__Bacteroidia	o__Bacteroidales	f__Prevotellaceae	g__uncultured
Nomascus_concolor	5386eabd202845f2b680bcdf768e5897	Bin4	0.00570859	d__Bacteria	p__Cyanobacteria	c__Cyanobacteriia	o__Chloroplast	f__Chloroplast	g__Chloroplast
Nomascus_concolor	da53b57caad0d5d4bc04b29e02ed36d9	Bin6	0.00543967	d__Bacteria	p__Bacteroidota	c__Bacteroidia	o__Bacteroidales	f__Prevotellaceae	g__Alloprevotella
Nomascus_concolor	beacc8c3bbeaa2e1a0a32dbdaaacaea9	Bin10	0.00479813	d__Bacteria	p__Bacteroidota	c__Bacteroidia	o__Bacteroidales	f__Prevotellaceae	g__Prevotellaceae_NK3B31_group
Nomascus_concolor	ad33055b1e71535d4fa1fd29624f41d4	Bin7	0.0046697	d__Bacteria	p__Spirochaetota	c__Spirochaetia	o__Spirochaetales	f__Spirochaetaceae	g__Treponema
Nomascus_concolor	71924db013100203061a2793681910ad	Bin7	0.00464114	d__Bacteria	p__Spirochaetota	c__Spirochaetia	o__Spirochaetales	f__Spirochaetaceae	g__Treponema
Nomascus_concolor	3cd80be404b4ea00970ab1714effc48e	Bin7	0.004545	d__Bacteria	p__Spirochaetota	c__Spirochaetia	o__Spirochaetales	f__Spirochaetaceae	g__Treponema
Nomascus_concolor	64ac41ed6c6a8265c28dc0a04b1a73b9	Bin11	0.00436073	d__Bacteria	p__Bacteroidota	c__Bacteroidia	o__Bacteroidales	f__Prevotellaceae	g__Prevotellaceae_NK3B31_group
Nomascus_concolor	0eaf614c1779814aeec10372e83421c2	Bin7	0.00432839	d__Bacteria	p__Spirochaetota	c__Spirochaetia	o__Spirochaetales	f__Spirochaetaceae	g__Treponema
Nomascus_concolor	5af37e14fbd617dbc18672d6633682cf	Bin11	0.00409909	d__Bacteria	p__Bacteroidota	c__Bacteroidia	o__Bacteroidales	f__Prevotellaceae	g__Prevotellaceae_NK3B31_group
Nomascus_concolor	995d09b02269d19804ed52f5ca32ba39	Bin7	0.00382179	d__Bacteria	p__Bacteroidota	c__Bacteroidia	o__Bacteroidales	f__Prevotellaceae	g__Alloprevotella
Nomascus_concolor	888526de5b6e458c41532a3fec31bcae	Bin6	0.00416363	d__Bacteria	p__Bacteroidota	c__Bacteroidia	o__Bacteroidales	f__Prevotellaceae	g__Alloprevotella
Nomascus_concolor	f58014637fad52b5a077a43ea262e610	Bin6	0.00416811	d__Bacteria	p__Bacteroidota	c__Bacteroidia	o__Bacteroidales	f__Prevotellaceae	g__Alloprevotella
Nomascus_concolor	4fb19fe45e8b6108b87097c5032ac1fb	Bin7	0.00376567	d__Bacteria	p__Bacteroidota	c__Bacteroidia	o__Bacteroidales	f__Prevotellaceae	g__Alloprevotella
Nomascus_concolor	7c3f8b3e783ab0abcf979e654fb6311f	Bin6	0.00400072	d__Bacteria	p__Bacteroidota	c__Bacteroidia	o__Bacteroidales	f__Prevotellaceae	g__Alloprevotella
Nomascus_concolor	3758bbfcb52920f6863c08074fd912f6	Bin9	0.00384627	d__Bacteria	p__Bacteroidota	c__Bacteroidia	o__Bacteroidales	f__Prevotellaceae	g__uncultured
Nomascus_concolor	03fb62ef6f70bd14616da71aad5060cd	Bin6	0.00387424	d__Bacteria	p__Bacteroidota	c__Bacteroidia	o__Bacteroidales	f__Prevotellaceae	g__Alloprevotella
Nomascus_concolor	e3c4607800c935df51d10d3f5c762b83	Bin7	0.00343879	d__Bacteria	p__Bacteroidota	c__Bacteroidia	o__Bacteroidales	f__Prevotellaceae	g__Alloprevotella
Nomascus_concolor	5a3c393720a952c52ee7213c2e317ab5	Bin9	0.00350829	d__Bacteria	p__Bacteroidota	c__Bacteroidia	o__Bacteroidales	f__Prevotellaceae	g__uncultured
Nomascus_concolor	297283e2f41e4dfd65648caf4eb16a4d	Bin10	0.00334165	d__Bacteria	p__Bacteroidota	c__Bacteroidia	o__Bacteroidales	f__Prevotellaceae	g__uncultured
Nomascus_concolor	bf9bafa457589d5d305018843022a206	Bin7	0.00335564	d__Bacteria	p__Bacteroidota	c__Bacteroidia	o__Bacteroidales	f__Prevotellaceae	g__Alloprevotella
Nomascus_concolor	aaad29cbf81f41f6f69dc41067b5e162	Bin9	0.0033699	d__Bacteria	p__Bacteroidota	c__Bacteroidia	o__Bacteroidales	f__Prevotellaceae	g__uncultured
Nomascus_concolor	c6a34b817a2b9b707a8d89c637e54ec8	Bin11	0.00320727	d__Bacteria	p__Bacteroidota	c__Bacteroidia	o__Bacteroidales	f__Prevotellaceae	g__Prevotellaceae_NK3B31_group
Nomascus_concolor	b9fa56a9b8c62982071ae44aa24a0984	Bin7	0.00301116	d__Bacteria	p__Bacteroidota	c__Bacteroidia	o__Bacteroidales	f__Prevotellaceae	g__Alloprevotella
Nomascus_concolor	61fef7175998555ca54a6f14b3ba4cef	Bin6	0.00330251	d__Bacteria	p__Bacteroidota	c__Bacteroidia	o__Bacteroidales	f__Prevotellaceae	g__Alloprevotella
Nomascus_concolor	4c06ad286f97a1fb18e1bd2626892666	Bin11	0.00314713	d__Bacteria	p__Bacteroidota	c__Bacteroidia	o__Bacteroidales	f__Prevotellaceae	g__Prevotellaceae_NK3B31_group
Nomascus_concolor	9adfb7f4ac00dbd6610bbebe9b021058	Bin7	0.00310291	d__Bacteria	p__Bacteroidota	c__Bacteroidia	o__Bacteroidales	f__Prevotellaceae	g__Alloprevotella
Nomascus_concolor	490d80586f6e548c1114b5306cd160ab	Bin5	0.00312102	d__Bacteria	p__Bacteroidota	c__Bacteroidia	o__Bacteroidales	f__Prevotellaceae	g__Prevotellaceae_NK3B31_group
Nomascus_concolor	5220a5ad7b6643dfdce866d0b45346f6	Bin10	0.00304257	d__Bacteria	p__Bacteroidota	c__Bacteroidia	o__Bacteroidales	f__Prevotellaceae	g__uncultured
Nomascus_concolor	aed2f4e1b9923da4ce34211aa76a4b0e	Bin9	0.00310796	d__Bacteria	p__Bacteroidota	c__Bacteroidia	o__Bacteroidales	f__Prevotellaceae	g__uncultured
Nomascus_concolor	eb003052cc83b54a0855270b9f713aaf	Bin5	0.00304433	d__Bacteria	p__Bacteroidota	c__Bacteroidia	o__Bacteroidales	f__Prevotellaceae	g__Prevotellaceae_NK3B31_group
Nomascus_concolor	9e7a5266e6f55df39cf32eb9d6d14b3e	Bin1	0.0028859	d__Bacteria	p__Firmicutes	c__Bacilli	o__Erysipelotrichales	f__Erysipelatoclostridiaceae	g__UCG-004
Nomascus_concolor	4fc356be1cb924d68d7c84d7f59682d5	Bin5	0.00280854	d__Bacteria	p__Bacteroidota	c__Bacteroidia	o__Bacteroidales	f__Prevotellaceae	g__Prevotellaceae_NK3B31_group
Nomascus_concolor	3a02864a1b2c341b215e1e1c0c30c7a0	Bin6	0.00296563	d__Bacteria	p__Bacteroidota	c__Bacteroidia	o__Bacteroidales	f__Prevotellaceae	g__Alloprevotella
Nomascus_concolor	503948729e400fc1e68067ea02783531	Bin1	0.00282979	d__Bacteria	p__Firmicutes	c__Bacilli	o__Erysipelotrichales	f__Erysipelatoclostridiaceae	g__UCG-004
Nomascus_hainanus	83f18d5f3006068d665c126b92d0b723	Bin7	0.0281539	d__Bacteria	p__Fibrobacterota	c__Fibrobacteria	o__Fibrobacterales	f__Fibrobacteraceae	g__Fibrobacter
Nomascus_hainanus	151a07a2251d2898d7f58aec691ff108	Bin7	0.0270213	d__Bacteria	p__Fibrobacterota	c__Fibrobacteria	o__Fibrobacterales	f__Fibrobacteraceae	g__Fibrobacter
Nomascus_hainanus	9c1b48d641c3b3990f9935facd3d0f35	Bin7	0.0263677	d__Bacteria	p__Fibrobacterota	c__Fibrobacteria	o__Fibrobacterales	f__Fibrobacteraceae	g__Fibrobacter
Nomascus_hainanus	899942700959bdb929d8207d70a3f54a	Bin7	0.0262596	d__Bacteria	p__Fibrobacterota	c__Fibrobacteria	o__Fibrobacterales	f__Fibrobacteraceae	g__Fibrobacter
Nomascus_hainanus	213a385f9b10533f0e5d9754612bc7da	Bin7	0.0262708	d__Bacteria	p__Fibrobacterota	c__Fibrobacteria	o__Fibrobacterales	f__Fibrobacteraceae	g__Fibrobacter
Nomascus_hainanus	f665f2cc0ca4afd0395357fa1dca512e	Bin7	0.0268334	d__Bacteria	p__Fibrobacterota	c__Fibrobacteria	o__Fibrobacterales	f__Fibrobacteraceae	g__Fibrobacter
Nomascus_hainanus	f06f0c15e01cd97d135a0aafa0683a10	Bin7	0.0252315	d__Bacteria	p__Fibrobacterota	c__Fibrobacteria	o__Fibrobacterales	f__Fibrobacteraceae	g__Fibrobacter
Nomascus_hainanus	5d660e48b05b574e53b3a2cb7253778c	Bin7	0.0242073	d__Bacteria	p__Fibrobacterota	c__Fibrobacteria	o__Fibrobacterales	f__Fibrobacteraceae	g__Fibrobacter
Nomascus_hainanus	033df6bd0b6a0d03df827c039c35b3ca	Bin2	0.0252192	d__Bacteria	p__Bacteroidota	c__Bacteroidia	o__Bacteroidales	f__Prevotellaceae	g__Prevotella
Nomascus_hainanus	55aef7b9d6d852a219e9f3a14e605f16	Bin7	0.0233329	d__Bacteria	p__Fibrobacterota	c__Fibrobacteria	o__Fibrobacterales	f__Fibrobacteraceae	g__Fibrobacter
Nomascus_hainanus	ca6dc09efcba5b27d52414f2d12220fb	Bin7	0.0232662	d__Bacteria	p__Fibrobacterota	c__Fibrobacteria	o__Fibrobacterales	f__Fibrobacteraceae	g__Fibrobacter
Nomascus_hainanus	aa110b879e01f2e9b6a81dc887e67fd6	Bin7	0.0228583	d__Bacteria	p__Fibrobacterota	c__Fibrobacteria	o__Fibrobacterales	f__Fibrobacteraceae	g__Fibrobacter
Nomascus_hainanus	a75bdad98dbbc712ed8476ff932fb3ad	Bin2	0.0242424	d__Bacteria	p__Bacteroidota	c__Bacteroidia	o__Bacteroidales	f__Prevotellaceae	g__Prevotella
Nomascus_hainanus	282f4cdffbcc18e12465b5ba311e2cae	Bin2	0.0240262	d__Bacteria	p__Bacteroidota	c__Bacteroidia	o__Bacteroidales	f__Prevotellaceae	g__Prevotella
Nomascus_hainanus	88c8d1c826ff681fe53d9b0f415387ed	Bin2	0.0240543	d__Bacteria	p__Bacteroidota	c__Bacteroidia	o__Bacteroidales	f__Prevotellaceae	g__Prevotella
Nomascus_hainanus	3dc16db5c77faad41f543ee969aa7832	Bin7	0.0217825	d__Bacteria	p__Fibrobacterota	c__Fibrobacteria	o__Fibrobacterales	f__Fibrobacteraceae	g__Fibrobacter
Nomascus_hainanus	6771b0b4286a547f2a439c47796515b2	Bin2	0.0232036	d__Bacteria	p__Bacteroidota	c__Bacteroidia	o__Bacteroidales	f__Prevotellaceae	g__Prevotella
Nomascus_hainanus	22dbe8dd4070e537a40536a9ef6ffc7e	Bin1	0.0175887	d__Bacteria	p__Firmicutes	c__Bacilli	o__Erysipelotrichales	f__Erysipelatoclostridiaceae	g__Asteroleplasma
Nomascus_hainanus	d6551057251e2f2a3ade2d18a86d8488	Bin1	0.0177613	d__Bacteria	p__Firmicutes	c__Bacilli	o__Erysipelotrichales	f__Erysipelatoclostridiaceae	g__Asteroleplasma
Nomascus_hainanus	50ea29dbcb1ea4006c7cdcd08901992f	Bin1	0.0168831	d__Bacteria	p__Firmicutes	c__Bacilli	o__Erysipelotrichales	f__Erysipelatoclostridiaceae	g__Asteroleplasma
Nomascus_hainanus	65e9fb9759b14ca65cd7f264c8d9dabe	Bin1	0.0167163	d__Bacteria	p__Firmicutes	c__Bacilli	o__Erysipelotrichales	f__Erysipelatoclostridiaceae	g__Asteroleplasma
Nomascus_hainanus	6467a138ca6ae8c3d512dad135c44671	Bin1	0.016695	d__Bacteria	p__Firmicutes	c__Bacilli	o__Erysipelotrichales	f__Erysipelatoclostridiaceae	g__Asteroleplasma
Nomascus_hainanus	65687aa220f286a65dc12fcf563d338e	Bin1	0.0167075	d__Bacteria	p__Firmicutes	c__Bacilli	o__Erysipelotrichales	f__Erysipelatoclostridiaceae	g__Asteroleplasma
Nomascus_hainanus	c8362a703932e2f57a7d12875ce8a7ae	Bin1	0.0157923	d__Bacteria	p__Firmicutes	c__Bacilli	o__Erysipelotrichales	f__Erysipelatoclostridiaceae	g__Asteroleplasma
Nomascus_hainanus	00bbb0bc54e05aa67ed8a560e7e12964	Bin1	0.0139491	d__Bacteria	p__Firmicutes	c__Bacilli	o__Erysipelotrichales	f__Erysipelatoclostridiaceae	g__Asteroleplasma
Nomascus_hainanus	03fb39e750f946563b46f50054dcd31a	Bin4	0.0119613	d__Bacteria	p__Bacteroidota	c__Bacteroidia	o__Bacteroidales	f__Prevotellaceae	g__Prevotellaceae_UCG-001
Nomascus_hainanus	db3d0e0da0835f8a26e2d7377a455c8d	Bin3	0.011741	d__Bacteria	p__Bacteroidota	c__Bacteroidia	o__Bacteroidales	f__Prevotellaceae	g__Alloprevotella
Nomascus_hainanus	4601db37276dbb5e810339f7a469a2ff	Bin3	0.0115051	d__Bacteria	p__Bacteroidota	c__Bacteroidia	o__Bacteroidales	f__Prevotellaceae	g__Alloprevotella
Nomascus_hainanus	76fe524e7c5445377bf93b0a6d2900e6	Bin4	0.0114923	d__Bacteria	p__Bacteroidota	c__Bacteroidia	o__Bacteroidales	f__Prevotellaceae	g__Prevotellaceae_UCG-001
Nomascus_hainanus	a66a6177b9409c16a6ca9df657a4ffa9	Bin4	0.0115183	d__Bacteria	p__Bacteroidota	c__Bacteroidia	o__Bacteroidales	f__Prevotellaceae	g__Prevotellaceae_UCG-001
Nomascus_hainanus	4cd78cc96e17d00091327412f8b7eea3	Bin4	0.011239	d__Bacteria	p__Bacteroidota	c__Bacteroidia	o__Bacteroidales	f__Prevotellaceae	g__uncultured
Nomascus_hainanus	ab7d4f28779671114e52b849a1d4369d	Bin3	0.011263	d__Bacteria	p__Bacteroidota	c__Bacteroidia	o__Bacteroidales	f__Prevotellaceae	g__Alloprevotella
Nomascus_hainanus	66c288ebf67215e014b89b98b0d43624	Bin8	0.00942035	d__Bacteria	p__Spirochaetota	c__Spirochaetia	o__Spirochaetales	f__Spirochaetaceae	g__Treponema
Nomascus_hainanus	fdfae5ff71133786ef57ace5643f5a3e	Bin8	0.00934161	d__Bacteria	p__Spirochaetota	c__Spirochaetia	o__Spirochaetales	f__Spirochaetaceae	g__Treponema
Nomascus_hainanus	02ad0a0f38e74111e1613786b242fad0	Bin8	0.00925003	d__Bacteria	p__Spirochaetota	c__Spirochaetia	o__Spirochaetales	f__Spirochaetaceae	g__Treponema
Nomascus_hainanus	c1cc2104bf11bdc77fa6d8f716e9ff25	Bin8	0.00897913	d__Bacteria	p__Spirochaetota	c__Spirochaetia	o__Spirochaetales	f__Spirochaetaceae	g__Treponema
Nomascus_hainanus	104ac4e19a3d9dd5c39f1c346c5c1d99	Bin8	0.00886174	d__Bacteria	p__Spirochaetota	c__Spirochaetia	o__Spirochaetales	f__Spirochaetaceae	g__Treponema
Nomascus_hainanus	38e4ecf8d6750c0dc53eb80ab1d1e968	Bin1	0.00955909	d__Bacteria	p__Firmicutes	c__Negativicutes	o__Veillonellales-Selenomonadales	f__Veillonellaceae	g__uncultured
Nomascus_hainanus	79046a30419001d9839c1edeb0ba8f5b	Bin4	0.00741256	d__Bacteria	p__Bacteroidota	c__Bacteroidia	o__Bacteroidales	f__Prevotellaceae	g__uncultured
Nomascus_hainanus	24343108b658bd27f2bfe3e37b5828f1	Bin1	0.00888883	d__Bacteria	p__Firmicutes	c__Negativicutes	o__Veillonellales-Selenomonadales	f__Veillonellaceae	g__uncultured
Nomascus_hainanus	c85f035c1088e86198b93b54c04d6601	Bin4	0.00815367	d__Bacteria	p__Bacteroidota	c__Bacteroidia	o__Bacteroidales	f__Prevotellaceae	g__uncultured
Nomascus_hainanus	fe9157f9a8478adf90ce2b7e64d0a109	Bin4	0.00679837	d__Bacteria	p__Bacteroidota	c__Bacteroidia	o__Bacteroidales	f__Prevotellaceae	g__uncultured
Nomascus_hainanus	7b1a286ed7a83499a85b74eca5be3821	Bin5	0.00432796	d__Bacteria	p__Bacteroidota	c__Bacteroidia	o__Bacteroidales	f__Prevotellaceae	g__uncultured
Nomascus_hainanus	7760bd312f7d12861ce3b0d322c20837	Bin6	0.0042102	d__Bacteria	p__Bacteroidota	c__Bacteroidia	o__Bacteroidales	f__Prevotellaceae	g__uncultured
Nomascus_hainanus	0fad6f3f35f279d535438614a649aadb	Bin6	0.00402012	d__Bacteria	p__Bacteroidota	c__Bacteroidia	o__Bacteroidales	f__Prevotellaceae	g__uncultured
Nomascus_hainanus	0fb23d72b9a1875bdbb43849d2f39052	Bin5	0.00386306	d__Bacteria	p__Bacteroidota	c__Bacteroidia	o__Bacteroidales	f__Prevotellaceae	g__uncultured
Nomascus_hainanus	0653d53898ebbc41d60d2dc76d3ae115	Bin9	0.00434411	d__Bacteria	p__Firmicutes	c__Clostridia	o__Lachnospirales	f__Lachnospiraceae	g__Lachnospiraceae_NK3A20_group
Nomascus_hainanus	33bf55101fadea11a47e79a9b7fd1961	Bin9	0.00391283	d__Bacteria	p__Firmicutes	c__Clostridia	o__Lachnospirales	f__Lachnospiraceae	g__Lachnospiraceae_NK3A20_group
Nomascus_hainanus	5a1ab69734d2d414245b3b98e0cb0b57	Bin6	0.00387932	d__Bacteria	p__Bacteroidota	c__Bacteroidia	o__Bacteroidales	f__Prevotellaceae	g__Prevotellaceae_NK3B31_group
Nomascus_hainanus	18edcad1ba8bac813a8ea41d17c39f67	Bin6	0.00384603	d__Bacteria	p__Bacteroidota	c__Bacteroidia	o__Bacteroidales	f__Prevotellaceae	g__Prevotellaceae_NK3B31_group
Nomascus_hainanus	f211640abab90dc64737e7605ca79ed5	Bin6	0.00371905	d__Bacteria	p__Bacteroidota	c__Bacteroidia	o__Bacteroidales	f__Prevotellaceae	g__uncultured
Nomascus_hainanus	78ab4935d75d5b180b877792e118a657	Bin6	0.00372046	d__Bacteria	p__Bacteroidota	c__Bacteroidia	o__Bacteroidales	f__Prevotellaceae	g__uncultured
Nomascus_hainanus	5c37ff510aa432ca2e1f5b17d2bf3052	Bin9	0.00405533	d__Bacteria	p__Firmicutes	c__Clostridia	o__Lachnospirales	f__Lachnospiraceae	g__Lachnospiraceae_NK3A20_group
Nomascus_hainanus	b4732bdac05038bf3344c176a7c2a1ef	Bin5	0.00347734	d__Bacteria	p__Bacteroidota	c__Bacteroidia	o__Bacteroidales	f__Prevotellaceae	g__Prevotella
Nomascus_hainanus	6f508cfde9899e2992559bb811678360	Bin9	0.00381256	d__Bacteria	p__Firmicutes	c__Clostridia	o__Lachnospirales	f__Lachnospiraceae	g__Lachnospiraceae_NK3A20_group
Nomascus_hainanus	29262b1a6d3e3681b2c92c588cd77b17	Bin1	0.00414141	d__Bacteria	p__Firmicutes	c__Bacilli	o__Erysipelotrichales	f__Erysipelatoclostridiaceae	g__UCG-004
Nomascus_hainanus	d7599b1df970391fe38aed216c6e56ed	Bin6	0.00363203	d__Bacteria	p__Bacteroidota	c__Bacteroidia	o__Bacteroidales	f__Rikenellaceae	g__Rikenellaceae_RC9_gut_group
Nomascus_hainanus	edfa1d5c653a1036650daf250803d7bc	Bin5	0.00345978	d__Bacteria	p__Bacteroidota	c__Bacteroidia	o__Bacteroidales	f__Prevotellaceae	g__Prevotella
Nomascus_hainanus	06c4cbf2e583f330351217df01e8245f	Bin9	0.00347044	d__Bacteria	p__Firmicutes	c__Clostridia	o__Lachnospirales	f__Lachnospiraceae	g__Lachnospiraceae_NK3A20_group
Nomascus_hainanus	4fca5b09f4e580c3302fa35cc1af654d	Bin5	0.00330788	d__Bacteria	p__Bacteroidota	c__Bacteroidia	o__Bacteroidales	f__Prevotellaceae	g__Prevotella
Nomascus_hainanus	c2ab15fa919c243f9fe29032a47c3879	Bin6	0.0033219	d__Bacteria	p__Bacteroidota	c__Bacteroidia	o__Bacteroidales	f__Rikenellaceae	g__Rikenellaceae_RC9_gut_group
Nomascus_hainanus	32eb2094d0a7b8c57fb59cfff204b388	Bin3	0.00323929	d__Bacteria	p__Bacteroidota	c__Bacteroidia	o__Bacteroidales	f__Prevotellaceae	g__Alloprevotella
Nomascus_hainanus	9cba41404e5ac48e9f1a0624b394ba2e	Bin5	0.00319628	d__Bacteria	p__Bacteroidota	c__Bacteroidia	o__Bacteroidales	f__Prevotellaceae	g__Prevotella
Nomascus_hainanus	acce61f1a1d6724c1f84ac2c97877fcf	Bin9	0.0034556	d__Bacteria	p__Firmicutes	c__Clostridia	o__Lachnospirales	f__Lachnospiraceae	g__Lachnospiraceae_NK3A20_group
Nomascus_hainanus	a423c8f915c7decc62283fb17236695a	Bin3	0.00312341	d__Bacteria	p__Bacteroidota	c__Bacteroidia	o__Bacteroidales	f__Prevotellaceae	g__Alloprevotella
Nomascus_hainanus	3fc32307359e2dc95fd4a9f1bbfdb1b5	Bin5	0.00322007	d__Bacteria	p__Bacteroidota	c__Bacteroidia	o__Bacteroidales	f__Prevotellaceae	g__Prevotella
Nomascus_hainanus	efe81c5ce96d94503794975ff14ea9c2	Bin3	0.00315383	d__Bacteria	p__Bacteroidota	c__Bacteroidia	o__Bacteroidales	f__Prevotellaceae	g__Alloprevotella
Nomascus_hainanus	7acde0012b61a91c4857577750cb5243	Bin5	0.00336809	d__Bacteria	p__Bacteroidota	c__Bacteroidia	o__Bacteroidales	f__Prevotellaceae	g__Prevotella
Nomascus_hainanus	d55335574fd1d6b3e95a85ad7b3d613e	Bin3	0.00307061	d__Bacteria	p__Bacteroidota	c__Bacteroidia	o__Bacteroidales	f__Prevotellaceae	g__Alloprevotella
Nomascus_hainanus	93c185562d423b1400389755c981e963	Bin6	0.0029677	d__Bacteria	p__Bacteroidota	c__Bacteroidia	o__Bacteroidales	f__Rikenellaceae	g__Rikenellaceae_RC9_gut_group
Nomascus_hainanus	97ecfcdd857ae17ba4f6b51b2147e984	Bin6	0.00294416	d__Bacteria	p__Cyanobacteria	c__Cyanobacteriia	o__Chloroplast	f__Chloroplast	g__Chloroplast
Nomascus_hainanus	84072d58a6fa48cad208026c4a2d0289	Bin5	0.00296541	d__Bacteria	p__Bacteroidota	c__Bacteroidia	o__Bacteroidales	f__Prevotellaceae	g__Prevotella
Nomascus_hainanus	d32264f5cc684a245be68ddd7466b37f	Bin6	0.00280481	d__Bacteria	p__Bacteroidota	c__Bacteroidia	o__Bacteroidales	f__Prevotellaceae	g__uncultured
Nomascus_hainanus	95ff18a16b1fc48bcdb8a85f3c35e369	Bin6	0.00274917	d__Bacteria	p__Cyanobacteria	c__Cyanobacteriia	o__Chloroplast	f__Chloroplast	g__Chloroplast
Nomascus_hainanus	6a3365032cd27b0acfa41ea403728be5	Bin3	0.00260859	d__Bacteria	p__Bacteroidota	c__Bacteroidia	o__Bacteroidales	f__Prevotellaceae	g__Alloprevotella
Nomascus_hainanus	fbcf208cb6ead4450ac11a394187e9ff	Bin9	0.00274284	d__Bacteria	p__Firmicutes	c__Clostridia	o__Lachnospirales	f__Lachnospiraceae	g__Lachnospiraceae_NK3A20_group
Nomascus_hainanus	c98c61f279977e918ca109e7c7724c1b	Bin3	0.0025306	d__Bacteria	p__Bacteroidota	c__Bacteroidia	o__Bacteroidales	f__Prevotellaceae	g__Alloprevotella
Nomascus_hainanus	23e3daf52b1b4b6ae4f73289c1e1eecc	Bin6	0.00255829	d__Bacteria	p__Cyanobacteria	c__Cyanobacteriia	o__Chloroplast	f__Chloroplast	g__Chloroplast
Nomascus_hainanus	fb34f585f0490da2c4b7cd17d05ae4e9	Bin3	0.00249375	d__Bacteria	p__Bacteroidota	c__Bacteroidia	o__Bacteroidales	f__Prevotellaceae	g__Alloprevotella
Nomascus_hainanus	e47323d14f0606aa1adeb0e90960c70a	Bin6	0.00253104	d__Bacteria	p__Bacteroidota	c__Bacteroidia	o__Bacteroidales	f__Prevotellaceae	g__uncultured
Nomascus_hainanus	abea37675a858bf7ac9935324a352a70	Bin8	0.00241495	d__Bacteria	p__Proteobacteria	c__Gammaproteobacteria	o__Aeromonadales	f__Succinivibrionaceae	g__Succinivibrio
Nomascus_hainanus	94ef9f26a258a4960f055bcaf12a77b8	Bin3	0.00237558	d__Bacteria	p__Bacteroidota	c__Bacteroidia	o__Bacteroidales	f__Prevotellaceae	g__Alloprevotella
Nomascus_hainanus	ea9446be1d24712757a724e96a4a5fe0	Bin3	0.00236595	d__Bacteria	p__Bacteroidota	c__Bacteroidia	o__Bacteroidales	f__Prevotellaceae	g__Alloprevotella
Nomascus_hainanus	da340e014afac81975d879bfe4282ac5	Bin8	0.002392	d__Bacteria	p__Proteobacteria	c__Gammaproteobacteria	o__Aeromonadales	f__Succinivibrionaceae	g__Succinivibrio
Nomascus_hainanus	257557ff2b46054046292abf00516cc3	Bin3	0.00236498	d__Bacteria	p__Bacteroidota	c__Bacteroidia	o__Bacteroidales	f__Prevotellaceae	g__Alloprevotella
Nomascus_hainanus	32561565b967319ddbaa4dcde76f8b12	Bin3	0.00230128	d__Bacteria	p__Bacteroidota	c__Bacteroidia	o__Bacteroidales	f__Prevotellaceae	g__Alloprevotella
Nomascus_hainanus	542d697a154ff684f237370db07b3cf0	Bin9	0.00274875	d__Bacteria	p__Firmicutes	c__Clostridia	o__Lachnospirales	f__Lachnospiraceae	g__uncultured
Nomascus_hainanus	3e87ee1aea881472b9735a09406793e4	Bin5	0.00222744	d__Bacteria	p__Bacteroidota	c__Bacteroidia	o__Bacteroidales	f__Prevotellaceae	g__uncultured
Nomascus_hainanus	18ac850a3c9b62e7e8e556153c791395	Bin9	0.00226556	d__Bacteria	p__Firmicutes	c__Clostridia	o__Lachnospirales	f__Lachnospiraceae	g__Lachnospiraceae_NK3A20_group
Nomascus_hainanus	f54052d2a329366667c6ffc4b1aa74eb	Bin9	0.00241684	d__Bacteria	p__Firmicutes	c__Clostridia	o__Lachnospirales	f__Lachnospiraceae	g__Lachnospiraceae
Nomascus_hainanus	74135ff374fc672c9abeaa935cc9cdd1	Bin5	0.0020265	d__Bacteria	p__Bacteroidota	c__Bacteroidia	o__Bacteroidales	f__Prevotellaceae	g__Prevotella

## Sheet: Supplementary Table 6
Supplementary Table 6 | Biomarker detected of gibbons with low, milddle and high leaf feeding level (Group) by LEfSe analysis. Source data for Fig5 in the main text
Species	Comparison	Taxa	Label in Fig 5	Group	LDA	P.unadj	P.adj	Significance
Hoolok_tianxing	high - low - middle	Bacteria|Firmicutes|Bacilli|Acholeplasmatales|Acholeplasmataceae|Anaeroplasma	az	low	4.66143	3.16022e-06	9.24217e-06	***
Hoolok_tianxing	high - low - middle	Bacteria|Firmicutes|Bacilli|Acholeplasmatales|Acholeplasmataceae|Anaeroplasma|uncultured_bacterium		low	4.66143	3.16022e-06	9.24217e-06	***
Hoolok_tianxing	high - low - middle	Bacteria|Firmicutes|Bacilli|Acholeplasmatales	ah	low	4.66134	3.31352e-06	9.51103e-06	***
Hoolok_tianxing	high - low - middle	Bacteria|Firmicutes|Bacilli|Acholeplasmatales|Acholeplasmataceae	ap	low	4.66134	3.31352e-06	9.51103e-06	***
Hoolok_tianxing	high - low - middle	Bacteria|Firmicutes|Clostridia	ab	high	4.63602	3.3101e-18	4.46613e-17	***
Hoolok_tianxing	high - low - middle	Bacteria|Firmicutes|Bacilli	ac	low	4.61674	7.89187e-07	2.52214e-06	***
Hoolok_tianxing	high - low - middle	Bacteria|Firmicutes		high	4.48685	6.8461e-07	2.21072e-06	***
Hoolok_tianxing	high - low - middle	Bacteria|Bacteroidota		middle	4.43846	2.6744e-06	7.97178e-06	***
Hoolok_tianxing	high - low - middle	Bacteria|Bacteroidota|Bacteroidia	ad	middle	4.43846	2.6744e-06	7.97178e-06	***
Hoolok_tianxing	high - low - middle	Bacteria|Bacteroidota|Bacteroidia|Bacteroidales	ai	middle	4.43846	2.6744e-06	7.97178e-06	***
Hoolok_tianxing	high - low - middle	Bacteria|Firmicutes|Clostridia|Lachnospirales	aj	high	4.39779	3.27413e-14	3.38327e-13	***
Hoolok_tianxing	high - low - middle	Bacteria|Firmicutes|Clostridia|Lachnospirales|Lachnospiraceae	aq	high	4.39779	3.27413e-14	3.38327e-13	***
Hoolok_tianxing	high - low - middle	Bacteria|Bacteroidota|Bacteroidia|Bacteroidales|Prevotellaceae|Prevotella	bc	middle	4.31769	2.70376e-08	1.18052e-07	***
Hoolok_tianxing	high - low - middle	Bacteria|Bacteroidota|Bacteroidia|Bacteroidales|Prevotellaceae	ar	middle	4.3081	0.000426759	0.000918716	***
Hoolok_tianxing	high - low - middle	Bacteria|Firmicutes|Clostridia|Lachnospirales|Lachnospiraceae|unclassified		high	4.2722	2.31833e-22	8.98351e-21	***
Hoolok_tianxing	high - low - middle	Bacteria|Firmicutes|Clostridia|Lachnospirales|Lachnospiraceae|unclassified|unclassified		high	4.2722	2.31833e-22	8.98351e-21	***
Hoolok_tianxing	high - low - middle	Bacteria|Firmicutes|Clostridia|Oscillospirales	ak	high	4.22564	1.8462e-20	3.81549e-19	***
Hoolok_tianxing	high - low - middle	Bacteria|Bacteroidota|Bacteroidia|Bacteroidales|Prevotellaceae|Prevotella|Prevotellaceae_bacterium		middle	4.18355	4.72445e-06	1.30766e-05	***
Hoolok_tianxing	high - low - middle	Bacteria|Actinobacteriota		middle	3.98362	0.00093608	0.00192175	**
Hoolok_tianxing	high - low - middle	Bacteria|Actinobacteriota|Coriobacteriia	ae	middle	3.97183	0.00173464	0.00325902	**
Hoolok_tianxing	high - low - middle	Bacteria|Actinobacteriota|Coriobacteriia|Coriobacteriales	al	middle	3.97183	0.00173464	0.00325902	**
Hoolok_tianxing	high - low - middle	Bacteria|Bacteroidota|Bacteroidia|Bacteroidales|Rikenellaceae	as	middle	3.87151	3.48443e-23	2.70044e-21	***
Hoolok_tianxing	high - low - middle	Bacteria|Bacteroidota|Bacteroidia|Bacteroidales|Rikenellaceae|Rikenellaceae_RC9_gut_group	bd	middle	3.87151	3.48443e-23	2.70044e-21	***
Hoolok_tianxing	high - low - middle	Bacteria|Bacteroidota|Bacteroidia|Bacteroidales|Rikenellaceae|Rikenellaceae_RC9_gut_group|uncultured_bacterium		middle	3.87151	3.48443e-23	2.70044e-21	***
Hoolok_tianxing	high - low - middle	Bacteria|Firmicutes|Bacilli|Erysipelotrichales|Erysipelatoclostridiaceae|UCG-004|uncultured_bacterium		middle	3.81985	1.02708e-19	1.59197e-18	***
Hoolok_tianxing	high - low - middle	Bacteria|Bacteroidota|Bacteroidia|Bacteroidales|Prevotellaceae|Alloprevotella	be	low	3.80698	4.37513e-06	1.22188e-05	***
Hoolok_tianxing	high - low - middle	Bacteria|Firmicutes|Clostridia|Oscillospirales|Oscillospiraceae	at	high	3.80504	2.21269e-23	2.70044e-21	***
Hoolok_tianxing	high - low - middle	Bacteria|Firmicutes|Bacilli|Erysipelotrichales	am	middle	3.79952	0.000229741	0.000508713	***
Hoolok_tianxing	high - low - middle	Bacteria|Firmicutes|Negativicutes	af	middle	3.79688	8.38272e-23	4.33107e-21	***
Hoolok_tianxing	high - low - middle	Bacteria|Firmicutes|Negativicutes|Veillonellales-Selenomonadales	an	middle	3.79688	8.38272e-23	4.33107e-21	***
Hoolok_tianxing	high - low - middle	Bacteria|Bacteroidota|Bacteroidia|Bacteroidales|Prevotellaceae|Alloprevotella|gut_metagenome		low	3.79599	6.72304e-07	2.19383e-06	***
Hoolok_tianxing	high - low - middle	Bacteria|Firmicutes|Bacilli|Erysipelotrichales|Erysipelatoclostridiaceae|UCG-004	bf	high	3.77002	0.000522657	0.0011174	**
Hoolok_tianxing	high - low - middle	Bacteria|Actinobacteriota|Coriobacteriia|Coriobacteriales|Atopobiaceae	au	low	3.76672	0.00289306	0.00506694	**
Hoolok_tianxing	high - low - middle	Bacteria|Firmicutes|Clostridia|Lachnospirales|Lachnospiraceae|Roseburia	bg	high	3.76028	1.34863e-12	9.95419e-12	***
Hoolok_tianxing	high - low - middle	Bacteria|Firmicutes|Bacilli|Erysipelotrichales|Erysipelatoclostridiaceae	av	middle	3.73605	0.000364762	0.000790743	***
Hoolok_tianxing	high - low - middle	Bacteria|Bacteroidota|Bacteroidia|Bacteroidales|Prevotellaceae|Prevotella|unclassified		middle	3.71831	4.60636e-13	3.66147e-12	***
Hoolok_tianxing	high - low - middle	Bacteria|Cyanobacteria|Vampirivibrionia|Gastranaerophilales|Gastranaerophilales	aw	low	3.69065	1.44384e-20	3.19707e-19	***
Hoolok_tianxing	high - low - middle	Bacteria|Cyanobacteria|Vampirivibrionia|Gastranaerophilales|Gastranaerophilales|Gastranaerophilales|Candidatus_Gastranaerophilales		low	3.69065	1.44384e-20	3.19707e-19	***
Hoolok_tianxing	high - low - middle	Bacteria|Cyanobacteria|Vampirivibrionia	ag	low	3.69065	1.44384e-20	3.19707e-19	***
Hoolok_tianxing	high - low - middle	Bacteria|Cyanobacteria|Vampirivibrionia|Gastranaerophilales|Gastranaerophilales|Gastranaerophilales	bh	low	3.69065	1.44384e-20	3.19707e-19	***
Hoolok_tianxing	high - low - middle	Bacteria|Cyanobacteria|Vampirivibrionia|Gastranaerophilales	ao	low	3.69065	1.44384e-20	3.19707e-19	***
Hoolok_tianxing	high - low - middle	Bacteria|Cyanobacteria		low	3.65515	7.23051e-06	1.94909e-05	***
Hoolok_tianxing	high - low - middle	Bacteria|Firmicutes|Clostridia|Lachnospirales|Lachnospiraceae|Lachnospiraceae_NK3A20_group	bj	low	3.63864	1.10609e-08	5.0549e-08	***
Hoolok_tianxing	high - low - middle	Bacteria|Firmicutes|Clostridia|Oscillospirales|Ruminococcaceae	ax	high	3.63092	4.03911e-11	2.60859e-10	***
Hoolok_tianxing	high - low - middle	Bacteria|Actinobacteriota|Coriobacteriia|Coriobacteriales|Atopobiaceae|Atopobium	bi	low	3.62269	0.00281905	0.00496538	**
Hoolok_tianxing	high - low - middle	Bacteria|Firmicutes|Negativicutes|Veillonellales-Selenomonadales|Selenomonadaceae	ay	middle	3.58479	3.5449e-14	3.5449e-13	***
Hoolok_tianxing	high - low - middle	Bacteria|Firmicutes|Clostridia|Lachnospirales|Lachnospiraceae|Lachnospiraceae_NK3A20_group|unclassified		low	3.5841	1.10882e-08	5.0549e-08	***
Hoolok_tianxing	high - low - middle	Bacteria|Firmicutes|Negativicutes|Veillonellales-Selenomonadales|Selenomonadaceae|unclassified|unclassified		middle	3.571	1.11698e-13	9.11217e-13	***
Hoolok_tianxing	high - low - middle	Bacteria|Firmicutes|Negativicutes|Veillonellales-Selenomonadales|Selenomonadaceae|unclassified		middle	3.571	1.11698e-13	9.11217e-13	***
Hoolok_tianxing	high - low - middle	Bacteria|Bacteroidota|Bacteroidia|Bacteroidales|Prevotellaceae|unclassified|unclassified		middle	3.52404	7.00996e-05	0.00016339	***
Hoolok_tianxing	high - low - middle	Bacteria|Bacteroidota|Bacteroidia|Bacteroidales|Prevotellaceae|unclassified		middle	3.52404	7.00996e-05	0.00016339	***
Hoolok_tianxing	high - low - middle	Bacteria|Firmicutes|Clostridia|Oscillospirales|[Eubacterium]_coprostanoligenes_group|[Eubacterium]_coprostanoligenes_group		high	3.52309	4.05265e-08	1.69773e-07	***
Hoolok_tianxing	high - low - middle	Bacteria|Firmicutes|Clostridia|Oscillospirales|[Eubacterium]_coprostanoligenes_group		high	3.52309	4.05265e-08	1.69773e-07	***
Hoolok_tianxing	high - low - middle	Bacteria|Firmicutes|Bacilli|Erysipelotrichales|Erysipelotrichaceae		middle	3.50468	0.00222433	0.00400896	**
Hoolok_tianxing	high - low - middle	Bacteria|Firmicutes|Clostridia|Lachnospirales|Lachnospiraceae|Roseburia|unclassified		high	3.48777	2.42304e-08	1.07306e-07	***
Hoolok_tianxing	high - low - middle	Bacteria|Firmicutes|Clostridia|Oscillospirales|Oscillospiraceae|UCG-005		high	3.48228	3.31358e-18	4.46613e-17	***
Hoolok_tianxing	high - low - middle	Bacteria|Firmicutes|Bacilli|Erysipelotrichales|Erysipelatoclostridiaceae|Asteroleplasma		middle	3.47902	0.00197662	0.00358334	**
Hoolok_tianxing	high - low - middle	Bacteria|Firmicutes|Clostridia|Lachnospirales|Lachnospiraceae|Coprococcus|Lachnospiraceae_bacterium		middle	3.4723	2.31615e-11	1.59557e-10	***
Hoolok_tianxing	high - low - middle	Bacteria|Firmicutes|Bacilli|Erysipelotrichales|Erysipelatoclostridiaceae|UCG-004|gut_metagenome		low	3.44567	0.000264214	0.000576805	***
Hoolok_tianxing	high - low - middle	Bacteria|Firmicutes|Clostridia|Lachnospirales|Lachnospiraceae|Coprococcus|Coprococcus_eutactus		low	3.44254	4.22664e-20	8.18912e-19	***
Hoolok_tianxing	high - low - middle	Bacteria|Firmicutes|Clostridia|Clostridia_UCG-014|Clostridia_UCG-014|Clostridia_UCG-014|unclassified		low	3.40207	0.00118928	0.0023633	**
Hoolok_tianxing	high - low - middle	Bacteria|Firmicutes|Clostridia|Clostridia_UCG-014|Clostridia_UCG-014		low	3.38312	0.00513513	0.00820562	**
Hoolok_tianxing	high - low - middle	Bacteria|Firmicutes|Clostridia|Clostridia_UCG-014		low	3.38312	0.00513513	0.00820562	**
Hoolok_tianxing	high - low - middle	Bacteria|Firmicutes|Clostridia|Clostridia_UCG-014|Clostridia_UCG-014|Clostridia_UCG-014		low	3.38312	0.00513513	0.00820562	**
Hoolok_tianxing	high - low - middle	Bacteria|Firmicutes|Negativicutes|Veillonellales-Selenomonadales|Veillonellaceae		middle	3.38291	7.30053e-20	1.19114e-18	***
Hoolok_tianxing	high - low - middle	Bacteria|Firmicutes|Negativicutes|Veillonellales-Selenomonadales|Veillonellaceae|unclassified		middle	3.38291	7.30053e-20	1.19114e-18	***
Hoolok_tianxing	high - low - middle	Bacteria|Firmicutes|Negativicutes|Veillonellales-Selenomonadales|Veillonellaceae|unclassified|unclassified		middle	3.38291	7.30053e-20	1.19114e-18	***
Hoolok_tianxing	high - low - middle	Bacteria|Firmicutes|Clostridia|Oscillospirales|[Eubacterium]_coprostanoligenes_group|[Eubacterium]_coprostanoligenes_group|human_gut		high	3.36716	6.07218e-22	2.09153e-20	***
Hoolok_tianxing	high - low - middle	Bacteria|Firmicutes|Clostridia|Oscillospirales|Oscillospiraceae|UCG-005|unclassified		high	3.35508	3.2056e-17	4.14057e-16	***
Hoolok_tianxing	high - low - middle	Bacteria|Bacteroidota|Bacteroidia|Bacteroidales|Muribaculaceae|Muribaculaceae|uncultured_bacterium		high	3.35286	8.48833e-05	0.000196372	***
Hoolok_tianxing	high - low - middle	Bacteria|Actinobacteriota|Coriobacteriia|Coriobacteriales|Atopobiaceae|Atopobium|uncultured_rumen		low	3.34979	1.70338e-07	6.68415e-07	***
Hoolok_tianxing	high - low - middle	Bacteria|Bacteroidota|Bacteroidia|Bacteroidales|Muribaculaceae|Muribaculaceae		high	3.34295	0.00190496	0.00349809	**
Hoolok_tianxing	high - low - middle	Bacteria|Bacteroidota|Bacteroidia|Bacteroidales|Muribaculaceae		high	3.34295	0.00190496	0.00349809	**
Hoolok_tianxing	high - low - middle	Bacteria|Firmicutes|Clostridia|Lachnospirales|Lachnospiraceae|Lachnospiraceae_NK4A136_group|unclassified		high	3.34237	1.43414e-08	6.44324e-08	***
Hoolok_tianxing	high - low - middle	Bacteria|Actinobacteriota|Coriobacteriia|Coriobacteriales|Eggerthellaceae		middle	3.32198	0.00431091	0.00703359	**
Hoolok_tianxing	high - low - middle	Bacteria|Firmicutes|Clostridia|Lachnospirales|Lachnospiraceae|[Eubacterium]_ruminantium_group		high	3.30454	6.0126e-19	8.87574e-18	***
Hoolok_tianxing	high - low - middle	Bacteria|Actinobacteriota|Coriobacteriia|Coriobacteriales|Coriobacteriales_Incertae_Sedis|Raoultibacter		middle	3.29892	5.93294e-07	2.04357e-06	***
Hoolok_tianxing	high - low - middle	Bacteria|Actinobacteriota|Coriobacteriia|Coriobacteriales|Coriobacteriales_Incertae_Sedis|Raoultibacter|Raoultibacter_sp.		middle	3.29892	5.93294e-07	2.04357e-06	***
Hoolok_tianxing	high - low - middle	Bacteria|Firmicutes|Bacilli|Erysipelotrichales|Erysipelotrichaceae|Solobacterium		middle	3.29179	0.00419628	0.0069938	**
Hoolok_tianxing	high - low - middle	Bacteria|Actinobacteriota|Coriobacteriia|Coriobacteriales|Atopobiaceae|unclassified		middle	3.28685	0.00319263	0.00543799	**
Hoolok_tianxing	high - low - middle	Bacteria|Actinobacteriota|Coriobacteriia|Coriobacteriales|Atopobiaceae|unclassified|unclassified		middle	3.28685	0.00319263	0.00543799	**
Hoolok_tianxing	high - low - middle	Bacteria|Firmicutes|Bacilli|Erysipelotrichales|Erysipelotrichaceae|Solobacterium|uncultured_Erysipelotrichaceae		middle	3.27313	0.00313151	0.00539316	**
Hoolok_tianxing	high - low - middle	Bacteria|Firmicutes|Clostridia|Oscillospirales|Ruminococcaceae|Subdoligranulum		high	3.25566	3.96807e-08	1.69773e-07	***
Hoolok_tianxing	high - low - middle	Bacteria|Firmicutes|Clostridia|Oscillospirales|UCG-010|UCG-010		high	3.2489	3.54716e-11	2.33962e-10	***
Hoolok_tianxing	high - low - middle	Bacteria|Firmicutes|Clostridia|Oscillospirales|UCG-010		high	3.2489	3.54716e-11	2.33962e-10	***
Hoolok_tianxing	high - low - middle	Bacteria|Proteobacteria		middle	3.24773	2.03577e-05	5.13081e-05	***
Hoolok_tianxing	high - low - middle	Bacteria|Firmicutes|Clostridia|Lachnospirales|Lachnospiraceae|Roseburia|Roseburia_intestinalis		high	3.24386	5.83089e-11	3.61515e-10	***
Hoolok_tianxing	high - low - middle	Bacteria|Firmicutes|Clostridia|Oscillospirales|Oscillospiraceae|Colidextribacter		high	3.24366	6.21606e-13	4.81745e-12	***
Hoolok_tianxing	high - low - middle	Bacteria|Firmicutes|Clostridia|Oscillospirales|Ruminococcaceae|Subdoligranulum|uncultured_Faecalibacterium		high	3.23173	4.39979e-11	2.78354e-10	***
Hoolok_tianxing	high - low - middle	Bacteria|Proteobacteria|Gammaproteobacteria		middle	3.2289	3.37646e-06	9.60277e-06	***
Hoolok_tianxing	high - low - middle	Bacteria|Firmicutes|Clostridia|Clostridia_vadinBB60_group|Clostridia_vadinBB60_group		high	3.20127	0.00427924	0.00701886	**
Hoolok_tianxing	high - low - middle	Bacteria|Firmicutes|Clostridia|Clostridia_vadinBB60_group|Clostridia_vadinBB60_group|Clostridia_vadinBB60_group		high	3.20127	0.00427924	0.00701886	**
Hoolok_tianxing	high - low - middle	Bacteria|Firmicutes|Clostridia|Clostridia_vadinBB60_group		high	3.20127	0.00427924	0.00701886	**
Hoolok_tianxing	high - low - middle	Bacteria|Firmicutes|Clostridia|Oscillospirales|Ruminococcaceae|Ruminococcus|unclassified		high	3.19026	9.04988e-06	2.39783e-05	***
Hoolok_tianxing	high - low - middle	Bacteria|Proteobacteria|Gammaproteobacteria|Aeromonadales|Succinivibrionaceae		middle	3.18362	6.58176e-07	2.17058e-06	***
Hoolok_tianxing	high - low - middle	Bacteria|Proteobacteria|Gammaproteobacteria|Aeromonadales|Succinivibrionaceae|Succinivibrio		middle	3.18362	6.58176e-07	2.17058e-06	***
Hoolok_tianxing	high - low - middle	Bacteria|Proteobacteria|Gammaproteobacteria|Aeromonadales		middle	3.18362	6.58176e-07	2.17058e-06	***
Hoolok_tianxing	high - low - middle	Bacteria|Proteobacteria|Gammaproteobacteria|Aeromonadales|Succinivibrionaceae|Succinivibrio|unclassified		middle	3.18362	6.58176e-07	2.17058e-06	***
Hoolok_tianxing	high - low - middle	Bacteria|Campilobacterota|Campylobacteria|Campylobacterales|Campylobacteraceae|Campylobacter		middle	3.16114	7.83403e-15	8.67339e-14	***
Hoolok_tianxing	high - low - middle	Bacteria|Campilobacterota|Campylobacteria|Campylobacterales|Campylobacteraceae|Campylobacter|unclassified		middle	3.16114	7.83403e-15	8.67339e-14	***
Hoolok_tianxing	high - low - middle	Bacteria|Campilobacterota|Campylobacteria|Campylobacterales|Campylobacteraceae		middle	3.16114	7.83403e-15	8.67339e-14	***
Hoolok_tianxing	high - low - middle	Bacteria|Firmicutes|Clostridia|Oscillospirales|UCG-010|UCG-010|uncultured_bacterium		high	3.14691	1.19417e-10	6.61059e-10	***
Hoolok_tianxing	high - low - middle	Bacteria|Actinobacteriota|Coriobacteriia|Coriobacteriales|Eggerthellaceae|uncultured|metagenome		middle	3.13556	3.80676e-05	9.08717e-05	***
Hoolok_tianxing	high - low - middle	Bacteria|Actinobacteriota|Coriobacteriia|Coriobacteriales|uncultured|uncultured|unclassified		middle	3.11634	5.56439e-10	2.7822e-09	***
Hoolok_tianxing	high - low - middle	Bacteria|Firmicutes|Clostridia|Oscillospirales|Oscillospiraceae|Colidextribacter|Colidextribacter_massiliensis		high	3.10351	6.44161e-13	4.87049e-12	***
Hoolok_tianxing	high - low - middle	Bacteria|Campilobacterota		middle	3.09598	7.09067e-11	4.14737e-10	***
Hoolok_tianxing	high - low - middle	Bacteria|Campilobacterota|Campylobacteria|Campylobacterales		middle	3.09598	7.09067e-11	4.14737e-10	***
Hoolok_tianxing	high - low - middle	Bacteria|Campilobacterota|Campylobacteria		middle	3.09598	7.09067e-11	4.14737e-10	***
Hoolok_tianxing	high - low - middle	Bacteria|Firmicutes|Clostridia|Lachnospirales|Lachnospiraceae|Lachnospiraceae_NK4A136_group|gut_metagenome		high	3.08965	2.76268e-10	1.42738e-09	***
Hoolok_tianxing	high - low - middle	Bacteria|Firmicutes|Clostridia|unclassified		low	3.02533	2.79409e-07	1.03115e-06	***
Hoolok_tianxing	high - low - middle	Bacteria|Firmicutes|Clostridia|unclassified|unclassified|unclassified		low	3.02533	2.79409e-07	1.03115e-06	***
Hoolok_tianxing	high - low - middle	Bacteria|Firmicutes|Clostridia|unclassified|unclassified|unclassified|unclassified		low	3.02533	2.79409e-07	1.03115e-06	***
Hoolok_tianxing	high - low - middle	Bacteria|Firmicutes|Clostridia|unclassified|unclassified		low	3.02533	2.79409e-07	1.03115e-06	***
Hoolok_tianxing	high - low - middle	Bacteria|Firmicutes|Clostridia|Lachnospirales|Lachnospiraceae|Lachnospira|gut_metagenome		high	3.01764	1.32132e-09	6.40013e-09	***
Hoolok_tianxing	high - low - middle	Bacteria|Firmicutes|Clostridia|Lachnospirales|Lachnospiraceae|Lachnospira		high	3.01764	1.32132e-09	6.40013e-09	***
Hoolok_tianxing	high - low - middle	Bacteria|Firmicutes|Clostridia|Oscillospirales|Butyricicoccaceae		high	3.01661	4.46738e-07	1.57374e-06	***
Hoolok_tianxing	high - low - middle	Bacteria|Firmicutes|Bacilli|Erysipelotrichales|Erysipelatoclostridiaceae|Asteroleplasma|uncultured_Anaeroplasmataceae		middle	3.01409	3.29618e-07	1.1745e-06	***
Hoolok_tianxing	high - low - middle	Bacteria|Bacteroidota|Bacteroidia|Bacteroidales|Prevotellaceae|Prevotellaceae_NK3B31_group|unclassified		middle	3.00289	0.00338528	0.00567262	**
Hoolok_tianxing	high - low - middle	Bacteria|Bacteroidota|Bacteroidia|Bacteroidales|Prevotellaceae|Prevotellaceae_NK3B31_group		middle	3.00289	0.00338528	0.00567262	**
Hoolok_tianxing	high - low - middle	Bacteria|Firmicutes|Clostridia|Oscillospirales|Oscillospiraceae|UCG-005|metagenome		high	2.97876	1.20599e-07	4.85528e-07	***
Hoolok_tianxing	high - low - middle	Bacteria|Firmicutes|Clostridia|Oscillospirales|Ruminococcaceae|uncultured|uncultured_Clostridium		high	2.96534	3.72363e-10	1.89234e-09	***
Hoolok_tianxing	high - low - middle	Bacteria|Firmicutes|Clostridia|Lachnospirales|Lachnospiraceae|Lachnospiraceae_UCG-003		high	2.95122	6.80545e-14	6.20497e-13	***
Hoolok_tianxing	high - low - middle	Bacteria|Firmicutes|Clostridia|Lachnospirales|Lachnospiraceae|Lachnospiraceae_UCG-003|gut_metagenome		high	2.95122	6.80545e-14	6.20497e-13	***
Hoolok_tianxing	high - low - middle	Bacteria|Firmicutes|Clostridia|Lachnospirales|Lachnospiraceae|[Eubacterium]_ruminantium_group|unclassified		high	2.95019	8.80588e-11	5.05523e-10	***
Hoolok_tianxing	high - low - middle	Bacteria|Firmicutes|Clostridia|Lachnospirales|Lachnospiraceae|Roseburia|uncultured_Lachnospiraceae		high	2.94139	2.19956e-10	1.17563e-09	***
Hoolok_tianxing	high - low - middle	Bacteria|Bacteroidota|Bacteroidia|Bacteroidales|unclassified|unclassified		high	2.93914	0.00191831	0.00349809	**
Hoolok_tianxing	high - low - middle	Bacteria|Bacteroidota|Bacteroidia|Bacteroidales|unclassified|unclassified|unclassified		high	2.93914	0.00191831	0.00349809	**
Hoolok_tianxing	high - low - middle	Bacteria|Bacteroidota|Bacteroidia|Bacteroidales|unclassified		high	2.93914	0.00191831	0.00349809	**
Hoolok_tianxing	high - low - middle	Bacteria|Firmicutes|Clostridia|Lachnospirales|Lachnospiraceae|[Eubacterium]_ruminantium_group|bacterium_YE64		high	2.92984	5.14486e-15	6.37963e-14	***
Hoolok_tianxing	high - low - middle	Bacteria|Firmicutes|Clostridia|Oscillospirales|Ruminococcaceae|[Eubacterium]_siraeum_group|unclassified		high	2.92616	1.05236e-08	4.9429e-08	***
Hoolok_tianxing	high - low - middle	Bacteria|Firmicutes|Clostridia|Clostridiales|Clostridiaceae		low	2.91077	1.08195e-13	9.11217e-13	***
Hoolok_tianxing	high - low - middle	Bacteria|Firmicutes|Clostridia|Clostridiales		low	2.91077	1.08195e-13	9.11217e-13	***
Hoolok_tianxing	high - low - middle	Bacteria|Bacteroidota|Bacteroidia|Bacteroidales|uncultured|uncultured|gut_metagenome		low	2.90743	2.26419e-10	1.18966e-09	***
Hoolok_tianxing	high - low - middle	Bacteria|Firmicutes|Clostridia|Oscillospirales|Oscillospiraceae|UCG-003		high	2.89741	3.27982e-07	1.1745e-06	***
Hoolok_tianxing	high - low - middle	Bacteria|Firmicutes|Clostridia|Oscillospirales|Ruminococcaceae|[Eubacterium]_siraeum_group		high	2.89558	4.84036e-08	2.00068e-07	***
Hoolok_tianxing	high - low - middle	Bacteria|Firmicutes|Clostridia|Lachnospirales|Lachnospiraceae|Coprococcus		low	2.89235	0.000668877	0.00142022	**
Hoolok_tianxing	high - low - middle	Bacteria|Proteobacteria|Gammaproteobacteria|Burkholderiales|Sutterellaceae|Sutterella|Sutterellaceae_bacterium		middle	2.88665	1.26824e-10	6.89743e-10	***
Hoolok_tianxing	high - low - middle	Bacteria|Bacteroidota|Bacteroidia|Bacteroidales|Prevotellaceae|Prevotellaceae_UCG-003|unclassified		high	2.84833	9.36417e-06	2.4394e-05	***
Hoolok_tianxing	high - low - middle	Bacteria|Bacteroidota|Bacteroidia|Bacteroidales|Prevotellaceae|Prevotellaceae_UCG-003		high	2.84833	9.36417e-06	2.4394e-05	***
Hoolok_tianxing	high - low - middle	Bacteria|Firmicutes|Clostridia|Oscillospirales|Oscillospiraceae|UCG-003|unclassified		high	2.83084	2.70579e-05	6.55309e-05	***
Hoolok_tianxing	high - low - middle	Bacteria|Bacteroidota|Bacteroidia|Bacteroidales|Prevotellaceae|Prevotellaceae_UCG-001|unclassified		low	2.82098	2.93543e-07	1.07057e-06	***
Hoolok_tianxing	high - low - middle	Bacteria|Firmicutes|Clostridia|Lachnospirales|Lachnospiraceae|Lachnospiraceae_NK3A20_group|bacterium_enrichment		high	2.81829	5.91961e-08	2.41458e-07	***
Hoolok_tianxing	high - low - middle	Bacteria|Actinobacteriota|Actinobacteria		middle	2.81367	0.00159147	0.00306431	**
Hoolok_tianxing	high - low - middle	Bacteria|Actinobacteriota|Actinobacteria|Bifidobacteriales		middle	2.81367	0.00159147	0.00306431	**
Hoolok_tianxing	high - low - middle	Bacteria|Actinobacteriota|Actinobacteria|Bifidobacteriales|Bifidobacteriaceae		middle	2.81367	0.00159147	0.00306431	**
Hoolok_tianxing	high - low - middle	Bacteria|Actinobacteriota|Actinobacteria|Bifidobacteriales|Bifidobacteriaceae|Bifidobacterium		middle	2.81367	0.00159147	0.00306431	**
Hoolok_tianxing	high - low - middle	Bacteria|Firmicutes|Clostridia|Oscillospirales|Butyricicoccaceae|uncultured|uncultured_bacterium		high	2.78895	2.0026e-07	7.76006e-07	***
Hoolok_tianxing	high - low - middle	Bacteria|Firmicutes|Clostridia|Clostridiales|Clostridiaceae|Sarcina|unclassified		low	2.76154	9.23418e-12	6.5059e-11	***
Hoolok_tianxing	high - low - middle	Bacteria|Firmicutes|Clostridia|Clostridiales|Clostridiaceae|Sarcina		low	2.76154	9.23418e-12	6.5059e-11	***
Hoolok_tianxing	high - low - middle	Bacteria|Bacteroidota|Bacteroidia|Bacteroidales|Prevotellaceae|Alloprevotella|unclassified		middle	2.74678	0.00495499	0.00804214	**
Hoolok_tianxing	high - low - middle	Bacteria|Proteobacteria|Gammaproteobacteria|Burkholderiales|Sutterellaceae|Sutterella|unclassified		low	2.72374	1.50126e-07	5.96655e-07	***
Hoolok_tianxing	high - low - middle	Bacteria|Firmicutes|Clostridia|Oscillospirales|[Eubacterium]_coprostanoligenes_group|[Eubacterium]_coprostanoligenes_group|Eubacterium_coprostanoligenes		high	2.71598	5.73813e-14	5.55881e-13	***
Hoolok_tianxing	high - low - middle	Bacteria|Firmicutes|Clostridia|Oscillospirales|Oscillospiraceae|Colidextribacter|uncultured_rumen		middle	2.71037	0.000771597	0.00159463	**
Hoolok_tianxing	high - low - middle	Bacteria|Firmicutes|Bacilli|RF39|RF39|RF39|Firmicutes_bacterium		high	2.70133	0.000241304	0.000530527	***
Hoolok_tianxing	high - low - middle	Bacteria|Actinobacteriota|Actinobacteria|Bifidobacteriales|Bifidobacteriaceae|Bifidobacterium|unclassified		middle	2.6938	0.0033318	0.00564402	**
Hoolok_tianxing	high - low - middle	Bacteria|Firmicutes|Bacilli|Erysipelotrichales|Erysipelotrichaceae|Catenisphaera		high	2.67239	2.32671e-05	5.77024e-05	***
Hoolok_tianxing	high - low - middle	Bacteria|Firmicutes|Bacilli|Erysipelotrichales|Erysipelotrichaceae|Catenisphaera|unclassified		high	2.67239	2.32671e-05	5.77024e-05	***
Hoolok_tianxing	high - low - middle	Bacteria|Firmicutes|Clostridia|Oscillospirales|[Eubacterium]_coprostanoligenes_group|[Eubacterium]_coprostanoligenes_group|uncultured_Eubacterium		high	2.66321	0.00107639	0.00219527	**
Hoolok_tianxing	high - low - middle	Bacteria|Firmicutes|Clostridia|Lachnospirales|Lachnospiraceae|Roseburia|Roseburia_hominis		high	2.65676	1.03054e-05	2.66222e-05	***
Hoolok_tianxing	high - low - middle	Bacteria|Firmicutes|Clostridia|Oscillospirales|Oscillospiraceae|NK4A214_group		high	2.65527	0.00300063	0.00519661	**
Hoolok_tianxing	high - low - middle	Bacteria|Firmicutes|Clostridia|Oscillospirales|Oscillospiraceae|NK4A214_group|gut_metagenome		high	2.65527	0.00300063	0.00519661	**
Hoolok_tianxing	high - low - middle	Bacteria|Bacteroidota|Bacteroidia|Bacteroidales|Bacteroidaceae		low	2.62056	0.0026344	0.00466666	**
Hoolok_tianxing	high - low - middle	Bacteria|Bacteroidota|Bacteroidia|Bacteroidales|Bacteroidaceae|Bacteroides		low	2.62056	0.0026344	0.00466666	**
Hoolok_tianxing	high - low - middle	Bacteria|Bacteroidota|Bacteroidia|Bacteroidales|Bacteroidaceae|Bacteroides|unclassified		low	2.62056	0.0026344	0.00466666	**
Hoolok_tianxing	high - low - middle	Bacteria|Firmicutes|Clostridia|Lachnospirales|Lachnospiraceae|[Eubacterium]_eligens_group|unclassified		high	2.61139	2.58582e-05	6.31184e-05	***
Hoolok_tianxing	high - low - middle	Bacteria|Firmicutes|Clostridia|Lachnospirales|Lachnospiraceae|[Eubacterium]_eligens_group		high	2.61139	2.58582e-05	6.31184e-05	***
Hoolok_tianxing	high - low - middle	Bacteria|Firmicutes|Clostridia|Lachnospirales|Lachnospiraceae|Roseburia|uncultured_Roseburia		high	2.59283	1.72611e-09	8.23221e-09	***
Hoolok_tianxing	high - low - middle	Bacteria|Firmicutes|Clostridia|Oscillospirales|Oscillospiraceae|Oscillibacter		high	2.57577	1.06409e-05	2.70383e-05	***
Hoolok_tianxing	high - low - middle	Bacteria|Firmicutes|Clostridia|Oscillospirales|Oscillospiraceae|Oscillibacter|unclassified		high	2.57577	1.06409e-05	2.70383e-05	***
Hoolok_tianxing	high - low - middle	Bacteria|Firmicutes|Bacilli|Acholeplasmatales|Acholeplasmataceae|unclassified		high	2.55302	0.0016249	0.00309031	**
Hoolok_tianxing	high - low - middle	Bacteria|Firmicutes|Bacilli|Acholeplasmatales|Acholeplasmataceae|unclassified|unclassified		high	2.55302	0.0016249	0.00309031	**
Hoolok_tianxing	high - low - middle	Bacteria|Firmicutes|Clostridia|Lachnospirales|Lachnospiraceae|Lachnospiraceae|uncultured_prokaryote		high	2.5262	3.61975e-06	1.02011e-05	***
Hoolok_tianxing	high - low - middle	Bacteria|Firmicutes|Clostridia|Clostridia_UCG-014|Clostridia_UCG-014|Clostridia_UCG-014|uncultured_Acetivibrio		high	2.52413	4.55905e-05	0.000107886	***
Hoolok_tianxing	high - low - middle	Bacteria|Firmicutes|Clostridia|Clostridiales|Clostridiaceae|Clostridium_sensu_stricto_1|unclassified		high	2.49531	6.62602e-06	1.80181e-05	***
Hoolok_tianxing	high - low - middle	Bacteria|Firmicutes|Clostridia|Clostridiales|Clostridiaceae|Clostridium_sensu_stricto_1		high	2.49531	6.62602e-06	1.80181e-05	***
Hoolok_tianxing	high - low - middle	Bacteria|Firmicutes|Clostridia|Oscillospirales|Ruminococcaceae|Ruminococcus|metagenome		high	2.45896	1.16219e-10	6.55052e-10	***
Hoolok_tianxing	high - low - middle	Bacteria|Firmicutes|Clostridia|Lachnospirales|Lachnospiraceae|[Eubacterium]_ruminantium_group|gut_metagenome		high	2.45434	3.81075e-05	9.08717e-05	***
Hoolok_tianxing	high - low - middle	Bacteria|Firmicutes|Clostridia|Lachnospirales|Lachnospiraceae|Butyrivibrio		high	2.41179	0.00013341	0.000304096	***
Hoolok_tianxing	high - low - middle	Bacteria|Firmicutes|Bacilli|Erysipelotrichales|Erysipelotrichaceae|unclassified|unclassified		high	2.36485	0.000139251	0.00031281	***
Hoolok_tianxing	high - low - middle	Bacteria|Firmicutes|Bacilli|Erysipelotrichales|Erysipelotrichaceae|unclassified		high	2.36485	0.000139251	0.00031281	***
Hoolok_tianxing	high - low - middle	Bacteria|Firmicutes|Clostridia|Oscillospirales|Ruminococcaceae|Ruminococcus|Bacteroidetes_bacterium		high	2.25079	0.000210318	0.000469055	***
Hoolok_tianxing	high - low - middle	Bacteria|Firmicutes|Clostridia|Oscillospirales|Ruminococcaceae|Ruminococcus|Ruminococcus_bicirculans		high	2.24524	0.000765082	0.00159178	**
Hoolok_tianxing	high - low - middle	Bacteria|Firmicutes|Bacilli|Izemoplasmatales		high	2.2016	1.18425e-06	3.63483e-06	***
Hoolok_tianxing	high - low - middle	Bacteria|Firmicutes|Bacilli|Izemoplasmatales|Izemoplasmatales		high	2.2016	1.18425e-06	3.63483e-06	***
Hoolok_tianxing	high - low - middle	Bacteria|Firmicutes|Bacilli|Izemoplasmatales|Izemoplasmatales|Izemoplasmatales|gut_metagenome		high	2.2016	1.18425e-06	3.63483e-06	***
Hoolok_tianxing	high - low - middle	Bacteria|Firmicutes|Bacilli|Izemoplasmatales|Izemoplasmatales|Izemoplasmatales		high	2.2016	1.18425e-06	3.63483e-06	***
Hoolok_tianxing	high - low - middle	Bacteria|Firmicutes|Clostridia|Lachnospirales|Lachnospiraceae|Butyrivibrio|Butyrivibrio_crossotus		high	2.17973	9.84175e-05	0.000225996	***
Hoolok_tianxing	high - low - middle	Bacteria|Firmicutes|Negativicutes|Veillonellales-Selenomonadales|Selenomonadaceae|uncultured|unclassified		high	2.16887	0.00110521	0.00221041	**
Hoolok_tianxing	high - low - middle	Bacteria|Firmicutes|Clostridia|Oscillospirales|[Eubacterium]_coprostanoligenes_group|[Eubacterium]_coprostanoligenes_group|uncultured_Ruminococcaceae		high	2.16856	0.00124669	0.00246163	**
Hoolok_tianxing	high - low - middle	Bacteria|Firmicutes|Clostridia|Lachnospirales|Lachnospiraceae|[Eubacterium]_hallii_group		high	1.88921	0.00110204	0.00221041	**
Hoolok_tianxing	high - low - middle	Bacteria|Firmicutes|Clostridia|Lachnospirales|Lachnospiraceae|[Eubacterium]_hallii_group|unclassified		high	1.88921	0.00110204	0.00221041	**
Hoolok_tianxing	high - low - middle	Bacteria|Proteobacteria|Alphaproteobacteria|Rhodospirillales		high	1.3386	0.000706717	0.00148028	**
Hoolok_tianxing	high - low - middle	Bacteria|Proteobacteria|Alphaproteobacteria|Rhodospirillales|uncultured|uncultured|gut_metagenome		high	1.3386	0.000706717	0.00148028	**
Hoolok_tianxing	high - low - middle	Bacteria|Firmicutes|Clostridia|Clostridia_vadinBB60_group|Clostridia_vadinBB60_group|Clostridia_vadinBB60_group|gut_metagenome		high	-1.86793	7.90332e-06	2.1121e-05	***
Nomascus_concolor	high - low - middle	Bacteria|Firmicutes|Bacilli|Acholeplasmatales	a	low	4.77548	2.42412e-09	3.67348e-08	***
Nomascus_concolor	high - low - middle	Bacteria|Firmicutes|Bacilli|Acholeplasmatales|Acholeplasmataceae	f	low	4.77548	2.42412e-09	3.67348e-08	***
Nomascus_concolor	high - low - middle	Bacteria|Firmicutes|Bacilli|Acholeplasmatales|Acholeplasmataceae|Anaeroplasma	o	low	4.77548	2.42412e-09	3.67348e-08	***
Nomascus_concolor	high - low - middle	Bacteria|Firmicutes|Bacilli|Acholeplasmatales|Acholeplasmataceae|Anaeroplasma|uncultured_bacterium		low	4.77548	2.42412e-09	3.67348e-08	***
Nomascus_concolor	high - low - middle	Bacteria|Firmicutes|Bacilli		low	4.71732	1.51598e-06	1.29847e-05	***
Nomascus_concolor	high - low - middle	Bacteria|Firmicutes		low	4.64245	0.000148023	0.000883651	***
Nomascus_concolor	high - low - middle	Bacteria|Cyanobacteria|Cyanobacteriia		high	4.464	2.55107e-18	8.42079e-17	***
Nomascus_concolor	high - low - middle	Bacteria|Cyanobacteria|Cyanobacteriia|Chloroplast	b	high	4.464	2.55107e-18	8.42079e-17	***
Nomascus_concolor	high - low - middle	Bacteria|Cyanobacteria|Cyanobacteriia|Chloroplast|Chloroplast	g	high	4.464	2.55107e-18	8.42079e-17	***
Nomascus_concolor	high - low - middle	Bacteria|Cyanobacteria|Cyanobacteriia|Chloroplast|Chloroplast|Chloroplast	p	high	4.464	2.55107e-18	8.42079e-17	***
Nomascus_concolor	high - low - middle	Bacteria|Cyanobacteria|Cyanobacteriia|Chloroplast|Chloroplast|Chloroplast|unclassified		high	4.464	2.55107e-18	8.42079e-17	***
Nomascus_concolor	high - low - middle	Bacteria|Cyanobacteria		high	4.46359	2.56471e-18	8.42079e-17	***
Nomascus_concolor	high - low - middle	Bacteria|Firmicutes|Clostridia		high	4.12729	0.00145373	0.00540349	**
Nomascus_concolor	high - low - middle	Bacteria|Firmicutes|Bacilli|Erysipelotrichales	c	high	3.86951	6.36273e-06	4.82099e-05	***
Nomascus_concolor	high - low - middle	Bacteria|Firmicutes|Clostridia|Oscillospirales	d	high	3.81705	0.000218369	0.00122911	**
Nomascus_concolor	high - low - middle	Bacteria|Firmicutes|Bacilli|Erysipelotrichales|Erysipelatoclostridiaceae	h	high	3.78489	3.81486e-05	0.000242428	***
Nomascus_concolor	high - low - middle	Bacteria|Firmicutes|Clostridia|Oscillospirales|Ruminococcaceae	i	high	3.51584	0.000498412	0.00245468	**
Nomascus_concolor	high - low - middle	Bacteria|Firmicutes|Bacilli|Erysipelotrichales|Erysipelatoclostridiaceae|Asteroleplasma	q	high	3.48038	1.19499e-06	1.23901e-05	***
Nomascus_concolor	high - low - middle	Bacteria|Firmicutes|Clostridia|Lachnospirales|Lachnospiraceae|Lachnospiraceae_NK3A20_group	r	high	3.46658	0.000314995	0.00172372	**
Nomascus_concolor	high - low - middle	Bacteria|Bacteroidota|Bacteroidia|Bacteroidales|Prevotellaceae|Prevotellaceae_NK3B31_group|metagenome		low	3.4117	1.50508e-05	0.000109815	***
Nomascus_concolor	high - low - middle	Bacteria|Firmicutes|Clostridia|Oscillospirales|Ruminococcaceae|Subdoligranulum	s	high	3.39275	1.25463e-07	1.37312e-06	***
Nomascus_concolor	high - low - middle	Bacteria|Firmicutes|Clostridia|Oscillospirales|Ruminococcaceae|Subdoligranulum|unclassified		high	3.39275	1.25463e-07	1.37312e-06	***
Nomascus_concolor	high - low - middle	Bacteria|Firmicutes|Clostridia|Lachnospirales|Lachnospiraceae|Lachnospiraceae_NK3A20_group|wallaby_gut		high	3.35885	0.000185343	0.0010739	**
Nomascus_concolor	high - low - middle	Bacteria|Firmicutes|Clostridia|Oscillospirales|Oscillospiraceae|unclassified		high	3.29885	7.77389e-08	9.5716e-07	***
Nomascus_concolor	high - low - middle	Bacteria|Firmicutes|Clostridia|Oscillospirales|Oscillospiraceae|unclassified|unclassified		high	3.29885	7.77389e-08	9.5716e-07	***
Nomascus_concolor	high - low - middle	Bacteria|Firmicutes|Clostridia|Oscillospirales|Oscillospiraceae	j	high	3.27833	6.26774e-08	8.81961e-07	***
Nomascus_concolor	high - low - middle	Bacteria|Firmicutes|Bacilli|Erysipelotrichales|Erysipelatoclostridiaceae|Asteroleplasma|uncultured_Anaeroplasmataceae		middle	3.24456	0.000340786	0.00181445	**
Nomascus_concolor	high - low - middle	Bacteria|Firmicutes|Bacilli|Erysipelotrichales|Erysipelotrichaceae	l	high	3.15956	0.000489206	0.00245468	**
Nomascus_concolor	high - low - middle	Bacteria|Firmicutes|Bacilli|Erysipelotrichales|Erysipelatoclostridiaceae|Asteroleplasma|uncultured_bacterium		high	3.10392	3.48096e-05	0.000228583	***
Nomascus_concolor	high - low - middle	Bacteria|Actinobacteriota|Coriobacteriia		high	3.01138	1.44907e-06	1.29757e-05	***
Nomascus_concolor	high - low - middle	Bacteria|Actinobacteriota|Coriobacteriia|Coriobacteriales	e	high	3.01138	1.44907e-06	1.29757e-05	***
Nomascus_concolor	high - low - middle	Bacteria|Actinobacteriota		high	3.01138	1.44907e-06	1.29757e-05	***
Nomascus_concolor	high - low - middle	Bacteria		high	2.99763	0.000385369	0.00199783	**
Nomascus_concolor	high - low - middle	Bacteria|Firmicutes|Clostridia|Lachnospirales|Lachnospiraceae|Lachnospiraceae		high	2.99546	0.00116279	0.00449158	**
Nomascus_concolor	high - low - middle	Bacteria|Firmicutes|Clostridia|Lachnospirales|Lachnospiraceae|Lachnospiraceae|uncultured_Lachnospira		high	2.99546	0.00116279	0.00449158	**
Nomascus_concolor	high - low - middle	Bacteria|Bacteroidota|Bacteroidia|Bacteroidales|Bacteroidaceae	n	low	2.96591	0.000774904	0.00318033	**
Nomascus_concolor	high - low - middle	Bacteria|Bacteroidota|Bacteroidia|Bacteroidales|Bacteroidaceae|Bacteroides	v	low	2.96591	0.000774904	0.00318033	**
Nomascus_concolor	high - low - middle	Bacteria|Bacteroidota|Bacteroidia|Bacteroidales|Bacteroidaceae|Bacteroides|unclassified		low	2.96591	0.000774904	0.00318033	**
Nomascus_concolor	high - low - middle	Bacteria|Firmicutes|Bacilli|Erysipelotrichales|Erysipelotrichaceae|Solobacterium	u	high	2.9494	4.66997e-06	3.67994e-05	***
Nomascus_concolor	high - low - middle	Bacteria|Firmicutes|Bacilli|Erysipelotrichales|Erysipelotrichaceae|Solobacterium|uncultured_Erysipelotrichaceae		high	2.9494	4.66997e-06	3.67994e-05	***
Nomascus_concolor	high - low - middle	Bacteria|Bacteroidota|Bacteroidia|Bacteroidales|Prevotellaceae|Prevotellaceae_UCG-001|Marseilla_massiliensis		low	2.9048	8.39175e-05	0.000516617	***
Nomascus_concolor	high - low - middle	Bacteria|Actinobacteriota|Coriobacteriia|Coriobacteriales|Eggerthellaceae|uncultured|metagenome		high	2.8927	2.0825e-05	0.000141467	***
Nomascus_concolor	high - low - middle	Bacteria|Actinobacteriota|Coriobacteriia|Coriobacteriales|Eggerthellaceae	m	high	2.8927	2.0825e-05	0.000141467	***
Nomascus_concolor	high - low - middle	Bacteria|Firmicutes|Clostridia|Lachnospirales|Lachnospiraceae|Lachnospiraceae_NK3A20_group|unclassified		high	2.87188	0.00103685	0.00416856	**
Nomascus_concolor	high - low - middle	Bacteria|Firmicutes|Clostridia|Oscillospirales|Butyricicoccaceae	k	high	2.85821	1.26205e-12	2.76249e-11	***
Nomascus_concolor	high - low - middle	Bacteria|Firmicutes|Clostridia|Oscillospirales|Butyricicoccaceae|UCG-008	t	high	2.85821	1.26205e-12	2.76249e-11	***
Nomascus_concolor	high - low - middle	Bacteria|Firmicutes|Clostridia|Oscillospirales|Butyricicoccaceae|UCG-008|uncultured_bacterium		high	2.85821	1.26205e-12	2.76249e-11	***
Nomascus_concolor	high - low - middle	Bacteria|Bacteroidota|Bacteroidia|Bacteroidales|Prevotellaceae|Prevotellaceae_UCG-001|unclassified		low	2.77633	0.00126721	0.00480076	**
Nomascus_concolor	high - low - middle	Bacteria|Cyanobacteria|Vampirivibrionia|Gastranaerophilales|Gastranaerophilales|Gastranaerophilales		high	2.37362	0.000692078	0.00302977	**
Nomascus_concolor	high - low - middle	Bacteria|Cyanobacteria|Vampirivibrionia|Gastranaerophilales|Gastranaerophilales|Gastranaerophilales|Candidatus_Gastranaerophilales		high	2.37362	0.000692078	0.00302977	**
Nomascus_concolor	high - low - middle	Bacteria|Cyanobacteria|Vampirivibrionia|Gastranaerophilales|Gastranaerophilales		high	2.37362	0.000692078	0.00302977	**
Nomascus_concolor	high - low - middle	Bacteria|Cyanobacteria|Vampirivibrionia		high	2.37362	0.000692078	0.00302977	**
Nomascus_concolor	high - low - middle	Bacteria|Cyanobacteria|Vampirivibrionia|Gastranaerophilales		high	2.37362	0.000692078	0.00302977	**
Nomascus_hainanus	high - low - middle	Bacteria|Bacteroidota|Bacteroidia|Bacteroidales|Prevotellaceae	g	low	4.57563	9.12867e-06	6.28864e-05	***
Nomascus_hainanus	high - low - middle	Bacteria|Bacteroidota|Bacteroidia|Bacteroidales	b	low	4.54968	0.000123677	0.000575096	***
Nomascus_hainanus	high - low - middle	Bacteria|Fibrobacterota		high	4.54149	0.00345549	0.00868541	**
Nomascus_hainanus	high - low - middle	Bacteria|Fibrobacterota|Fibrobacteria		high	4.54149	0.00345549	0.00868541	**
Nomascus_hainanus	high - low - middle	Bacteria|Fibrobacterota|Fibrobacteria|Fibrobacterales	a	high	4.54149	0.00345549	0.00868541	**
Nomascus_hainanus	high - low - middle	Bacteria|Fibrobacterota|Fibrobacteria|Fibrobacterales|Fibrobacteraceae	h	high	4.54149	0.00345549	0.00868541	**
Nomascus_hainanus	high - low - middle	Bacteria|Fibrobacterota|Fibrobacteria|Fibrobacterales|Fibrobacteraceae|Fibrobacter	n	high	4.54149	0.00345549	0.00868541	**
Nomascus_hainanus	high - low - middle	Bacteria|Fibrobacterota|Fibrobacteria|Fibrobacterales|Fibrobacteraceae|Fibrobacter|Fibrobacter_intestinalis		high	4.54149	0.00345549	0.00868541	**
Nomascus_hainanus	high - low - middle	Bacteria|Bacteroidota|Bacteroidia|unclassified	c	high	4.38236	3.38229e-06	2.62128e-05	***
Nomascus_hainanus	high - low - middle	Bacteria|Bacteroidota|Bacteroidia|unclassified|unclassified		high	4.38236	3.38229e-06	2.62128e-05	***
Nomascus_hainanus	high - low - middle	Bacteria|Bacteroidota|Bacteroidia|unclassified|unclassified|unclassified		high	4.38236	3.38229e-06	2.62128e-05	***
Nomascus_hainanus	high - low - middle	Bacteria|Bacteroidota|Bacteroidia|unclassified|unclassified|unclassified|unclassified		high	4.38236	3.38229e-06	2.62128e-05	***
Nomascus_hainanus	high - low - middle	Bacteria|Bacteroidota|Bacteroidia|Bacteroidales|Prevotellaceae|unclassified		low	4.19123	4.2834e-10	1.59342e-08	***
Nomascus_hainanus	high - low - middle	Bacteria|Bacteroidota|Bacteroidia|Bacteroidales|Prevotellaceae|unclassified|unclassified		low	4.19123	4.2834e-10	1.59342e-08	***
Nomascus_hainanus	high - low - middle	Bacteria|Spirochaetota		high	4.02098	0.000215969	0.000836882	***
Nomascus_hainanus	high - low - middle	Bacteria|Spirochaetota|Spirochaetia		high	4.02098	0.000215969	0.000836882	***
Nomascus_hainanus	high - low - middle	Bacteria|Spirochaetota|Spirochaetia|Spirochaetales	d	high	4.02098	0.000215969	0.000836882	***
Nomascus_hainanus	high - low - middle	Bacteria|Spirochaetota|Spirochaetia|Spirochaetales|Spirochaetaceae	i	high	4.02098	0.000215969	0.000836882	***
Nomascus_hainanus	high - low - middle	Bacteria|Spirochaetota|Spirochaetia|Spirochaetales|Spirochaetaceae|Treponema	o	high	4.02098	0.000215969	0.000836882	***
Nomascus_hainanus	high - low - middle	Bacteria|Spirochaetota|Spirochaetia|Spirochaetales|Spirochaetaceae|Treponema|Treponema_ruminis		high	4.02098	0.000215969	0.000836882	***
Nomascus_hainanus	high - low - middle	Bacteria|Actinobacteriota		low	3.91595	0.00073342	0.00248029	**
Nomascus_hainanus	high - low - middle	Bacteria|Bacteroidota|Bacteroidia|Bacteroidales|Prevotellaceae|Prevotellaceae_UCG-001	q	low	3.8701	0.000301979	0.00105978	**
Nomascus_hainanus	high - low - middle	Bacteria|Bacteroidota|Bacteroidia|Bacteroidales|Prevotellaceae|Alloprevotella	p	low	3.86561	0.000106381	0.000507357	***
Nomascus_hainanus	high - low - middle	Bacteria|Bacteroidota|Bacteroidia|Bacteroidales|Prevotellaceae|Prevotellaceae_UCG-001|uncultured_bacterium		low	3.79773	0.00024993	0.000910109	***
Nomascus_hainanus	high - low - middle	Bacteria|Firmicutes|Negativicutes|Acidaminococcales	e	high	3.70782	1.10588e-05	6.63528e-05	***
Nomascus_hainanus	high - low - middle	Bacteria|Firmicutes|Negativicutes|Acidaminococcales|Acidaminococcaceae	j	high	3.70782	1.10588e-05	6.63528e-05	***
Nomascus_hainanus	high - low - middle	Bacteria|Firmicutes|Negativicutes|Acidaminococcales|Acidaminococcaceae|Phascolarctobacterium	r	high	3.70782	1.10588e-05	6.63528e-05	***
Nomascus_hainanus	high - low - middle	Bacteria|Firmicutes|Negativicutes|Acidaminococcales|Acidaminococcaceae|Phascolarctobacterium|unclassified		high	3.70782	1.10588e-05	6.63528e-05	***
Nomascus_hainanus	high - low - middle	Bacteria|Actinobacteriota|Coriobacteriia		low	3.66755	0.00124929	0.00387279	**
Nomascus_hainanus	high - low - middle	Bacteria|Actinobacteriota|Coriobacteriia|Coriobacteriales	f	low	3.66755	0.00124929	0.00387279	**
Nomascus_hainanus	high - low - middle	Bacteria|Bacteroidota|Bacteroidia|Bacteroidales|Prevotellaceae|Prevotellaceae_NK3B31_group	s	low	3.65142	1.19886e-08	2.47764e-07	***
Nomascus_hainanus	high - low - middle	Bacteria|Actinobacteriota|Coriobacteriia|Coriobacteriales|Coriobacteriaceae|Collinsella	t	low	3.65051	2.19489e-07	2.91607e-06	***
Nomascus_hainanus	high - low - middle	Bacteria|Actinobacteriota|Coriobacteriia|Coriobacteriales|Coriobacteriaceae|Collinsella|unclassified		low	3.65051	2.19489e-07	2.91607e-06	***
Nomascus_hainanus	high - low - middle	Bacteria|Actinobacteriota|Coriobacteriia|Coriobacteriales|Coriobacteriaceae	k	low	3.65051	2.19489e-07	2.91607e-06	***
Nomascus_hainanus	high - low - middle	Bacteria|Bacteroidota|Bacteroidia|Bacteroidales|unclassified		high	3.62562	2.75765e-05	0.00013498	***
Nomascus_hainanus	high - low - middle	Bacteria|Bacteroidota|Bacteroidia|Bacteroidales|unclassified|unclassified		high	3.62562	2.75765e-05	0.00013498	***
Nomascus_hainanus	high - low - middle	Bacteria|Bacteroidota|Bacteroidia|Bacteroidales|unclassified|unclassified|unclassified		high	3.62562	2.75765e-05	0.00013498	***
Nomascus_hainanus	high - low - middle	Bacteria|Bacteroidota|Bacteroidia|Bacteroidales|Prevotellaceae|Prevotellaceae_NK3B31_group|unclassified		low	3.58988	6.18672e-09	1.43841e-07	***
Nomascus_hainanus	high - low - middle	Bacteria|Firmicutes|Clostridia|Lachnospirales|Lachnospiraceae|Lachnospiraceae_NK3A20_group|wallaby_gut		middle	3.56258	2.70459e-05	0.00013498	***
Nomascus_hainanus	high - low - middle	Bacteria|Bacteroidota|Bacteroidia|Bacteroidales|Prevotellaceae|Alloprevotella|uncultured_organism		low	3.55626	6.728e-14	1.25141e-11	***
Nomascus_hainanus	high - low - middle	Bacteria|Firmicutes|Clostridia|Oscillospirales|Ruminococcaceae	l	low	3.55485	1.31426e-10	8.14844e-09	***
Nomascus_hainanus	high - low - middle	Bacteria|Firmicutes|Clostridia|Lachnospirales|Lachnospiraceae|Lachnospiraceae_NK3A20_group|bacterium_enrichment		high	3.53256	6.15158e-09	1.43841e-07	***
Nomascus_hainanus	high - low - middle	Bacteria|Bacteroidota|Bacteroidia|Bacteroidales|Prevotellaceae|Alloprevotella|gut_metagenome		low	3.52475	4.08694e-11	3.80085e-09	***
Nomascus_hainanus	high - low - middle	Bacteria|Firmicutes|Clostridia|Oscillospirales|Ruminococcaceae|Subdoligranulum	u	low	3.49062	2.01233e-08	3.40267e-07	***
Nomascus_hainanus	high - low - middle	Bacteria|Firmicutes|Clostridia|Oscillospirales|Ruminococcaceae|Subdoligranulum|unclassified		low	3.49062	2.01233e-08	3.40267e-07	***
Nomascus_hainanus	high - low - middle	Bacteria|Bacteroidota|Bacteroidia|Bacteroidales|Prevotellaceae|Prevotella|gut_metagenome		low	3.47621	3.87147e-09	1.20016e-07	***
Nomascus_hainanus	high - low - middle	Bacteria|Firmicutes|Clostridia|Oscillospirales|Butyricicoccaceae	m	middle	3.45398	0.00296389	0.00835279	**
Nomascus_hainanus	high - low - middle	Bacteria|Firmicutes|Clostridia|Oscillospirales|Butyricicoccaceae|UCG-008	v	middle	3.45398	0.00296389	0.00835279	**
Nomascus_hainanus	high - low - middle	Bacteria|Firmicutes|Clostridia|Oscillospirales|Butyricicoccaceae|UCG-008|uncultured_bacterium		middle	3.45398	0.00296389	0.00835279	**
Nomascus_hainanus	high - low - middle	Bacteria|Proteobacteria|Gammaproteobacteria|Burkholderiales|Sutterellaceae|Sutterella|gut_metagenome		high	3.42837	2.01481e-05	0.000110222	***
Nomascus_hainanus	high - low - middle	Bacteria|Firmicutes|Bacilli|Erysipelotrichales|Erysipelatoclostridiaceae|UCG-004|gut_metagenome		low	3.33704	0.000330364	0.00113792	**
Nomascus_hainanus	high - low - middle	Bacteria|Bacteroidota|Bacteroidia|Bacteroidales|Muribaculaceae		high	3.32428	1.15551e-06	1.07462e-05	***
Nomascus_hainanus	high - low - middle	Bacteria|Bacteroidota|Bacteroidia|Bacteroidales|Muribaculaceae|Muribaculaceae		high	3.32428	1.15551e-06	1.07462e-05	***
Nomascus_hainanus	high - low - middle	Bacteria|Bacteroidota|Bacteroidia|Bacteroidales|Muribaculaceae|Muribaculaceae|uncultured_bacterium		high	3.32428	1.15551e-06	1.07462e-05	***
Nomascus_hainanus	high - low - middle	Bacteria|Firmicutes|Clostridia|Lachnospirales|Lachnospiraceae|Lachnospiraceae_UCG-004		high	3.2534	0.00309453	0.00846445	**
Nomascus_hainanus	high - low - middle	Bacteria|Firmicutes|Clostridia|Lachnospirales|Lachnospiraceae|Lachnospiraceae_UCG-004|unclassified		high	3.2534	0.00309453	0.00846445	**
Nomascus_hainanus	high - low - middle	Bacteria|Bacteroidota|Bacteroidia|Bacteroidales|Bacteroidaceae		low	3.23378	5.2786e-07	5.77541e-06	***
Nomascus_hainanus	high - low - middle	Bacteria|Bacteroidota|Bacteroidia|Bacteroidales|Bacteroidaceae|Bacteroides		low	3.23378	5.2786e-07	5.77541e-06	***
Nomascus_hainanus	high - low - middle	Bacteria|Bacteroidota|Bacteroidia|Bacteroidales|Bacteroidaceae|Bacteroides|unclassified		low	3.23378	5.2786e-07	5.77541e-06	***
Nomascus_hainanus	high - low - middle	Bacteria|Firmicutes|Clostridia|Lachnospirales|Lachnospiraceae|[Eubacterium]_hallii_group		middle	3.18893	5.77759e-06	4.1332e-05	***
Nomascus_hainanus	high - low - middle	Bacteria|Firmicutes|Clostridia|Lachnospirales|Lachnospiraceae|[Eubacterium]_hallii_group|unclassified		middle	3.18893	5.77759e-06	4.1332e-05	***
Nomascus_hainanus	high - low - middle	Bacteria|Firmicutes|Bacilli|Erysipelotrichales|Erysipelatoclostridiaceae|UCG-004		low	3.0033	0.000254439	0.000910109	***
Nomascus_hainanus	high - low - middle	Bacteria|Firmicutes|Clostridia|Lachnospirales|Lachnospiraceae|Tyzzerella		middle	2.90491	0.000231377	0.000860723	***
Nomascus_hainanus	high - low - middle	Bacteria|Firmicutes|Clostridia|Lachnospirales|Lachnospiraceae|Tyzzerella|uncultured_rumen		middle	2.90491	0.000231377	0.000860723	***
Nomascus_hainanus	high - low - middle	Bacteria|Bacteroidota|Bacteroidia|Bacteroidales|Prevotellaceae|Prevotellaceae_UCG-001|unclassified		low	2.90342	0.00182077	0.00546261	**
Nomascus_hainanus	high - low - middle	Bacteria|Firmicutes|Bacilli|Erysipelotrichales|Erysipelatoclostridiaceae|UCG-004|uncultured_bacterium		low	2.85169	0.0018374	0.00546261	**
Nomascus_hainanus	high - low - middle	Bacteria|Bacteroidota|Bacteroidia|Bacteroidales|Prevotellaceae|Prevotellaceae_NK3B31_group|uncultured_bacterium		low	2.83551	0.00185024	0.00546261	**
Nomascus_hainanus	high - low - middle	Bacteria|Firmicutes|Clostridia|Oscillospirales|Ruminococcaceae|Ruminococcus		high	2.80104	0.000180062	0.000797418	***
Nomascus_hainanus	high - low - middle	Bacteria|Firmicutes|Clostridia|Oscillospirales|Ruminococcaceae|Ruminococcus|metagenome		high	2.80104	0.000180062	0.000797418	***
Nomascus_hainanus	high - low - middle	Bacteria|Firmicutes|Clostridia|Oscillospirales|[Eubacterium]_coprostanoligenes_group		low	2.66451	0.000960921	0.00308158	**
Nomascus_hainanus	high - low - middle	Bacteria|Firmicutes|Clostridia|Oscillospirales|[Eubacterium]_coprostanoligenes_group|[Eubacterium]_coprostanoligenes_group		low	2.66451	0.000960921	0.00308158	**
Nomascus_hainanus	high - low - middle	Bacteria|Firmicutes|Clostridia|Oscillospirales|[Eubacterium]_coprostanoligenes_group|[Eubacterium]_coprostanoligenes_group|gut_metagenome		low	2.66451	0.000960921	0.00308158	**
Nomascus_hainanus	high - low - middle	Bacteria|Firmicutes|Clostridia|Lachnospirales|Lachnospiraceae|Lachnospiraceae		low	2.40338	1.40306e-05	7.90818e-05	***
Nomascus_hainanus	high - low - middle	Bacteria|Firmicutes|Clostridia|Lachnospirales|Lachnospiraceae|Lachnospiraceae|uncultured_Lachnospira		low	2.40338	1.40306e-05	7.90818e-05	***

## Sheet: Supplementary Table 7
Supplementary Table 7 | Abiotic and biotic data for the 947 fecal samples from three gibbon species. NA, data not available
SampleID	Individual information					Sampling date	Dietary composition
	Species	Group	Subject	Age	Sex		Leaf_pro	Fruit_pro	Flower_pro	Ohters_Pro
A034	Hoolock_tianxing	TA	A3	J	F	2018-01-23	0.879245	0.0754717	0.0264151	0.0188679
A035	Hoolock_tianxing	TA	A1	A	M	2018-01-23	0.879245	0.0754717	0.0264151	0.0188679
A025	Hoolock_tianxing	TA	A3	J	F	2018-01-19	0.879245	0.0754717	0.0264151	0.0188679
A026	Hoolock_tianxing	TA	A2	A	F	2018-01-19	0.879245	0.0754717	0.0264151	0.0188679
A030	Hoolock_tianxing	TA	A1	A	M	2018-01-20	0.879245	0.0754717	0.0264151	0.0188679
A029	Hoolock_tianxing	TA	A3	J	F	2018-01-20	0.879245	0.0754717	0.0264151	0.0188679
A036	Hoolock_tianxing	TA	A3	J	F	2018-01-23	0.879245	0.0754717	0.0264151	0.0188679
A037	Hoolock_tianxing	TA	A4	J	Unknown	2018-01-23	0.879245	0.0754717	0.0264151	0.0188679
A028	Hoolock_tianxing	TA	A2	A	F	2018-01-20	0.879245	0.0754717	0.0264151	0.0188679
A027	Hoolock_tianxing	TA	A4	J	Unknown	2018-01-20	0.879245	0.0754717	0.0264151	0.0188679
A042	Hoolock_tianxing	TA	A3	J	F	2018-01-25	0.879245	0.0754717	0.0264151	0.0188679
A043	Hoolock_tianxing	TA	A1	A	M	2018-01-25	0.879245	0.0754717	0.0264151	0.0188679
A039	Hoolock_tianxing	TA	A2	A	F	2018-01-24	0.879245	0.0754717	0.0264151	0.0188679
A040	Hoolock_tianxing	TA	A1	A	M	2018-01-24	0.879245	0.0754717	0.0264151	0.0188679
A044	Hoolock_tianxing	TA	A4	J	Unknown	2018-01-25	0.879245	0.0754717	0.0264151	0.0188679
A038	Hoolock_tianxing	TA	A2	A	F	2018-01-23	0.879245	0.0754717	0.0264151	0.0188679
A041	Hoolock_tianxing	TA	A2	A	F	2018-01-24	0.879245	0.0754717	0.0264151	0.0188679
A045	Hoolock_tianxing	TA	A4	J	Unknown	2018-01-31	0.879245	0.0754717	0.0264151	0.0188679
A046	Hoolock_tianxing	TA	A3	J	F	2018-02-01	0.84466	0.0420712	0.0906149	0.0226537
A051	Hoolock_tianxing	TA	A1	A	M	2018-02-01	0.84466	0.0420712	0.0906149	0.0226537
A048	Hoolock_tianxing	TA	A4	J	Unknown	2018-02-01	0.84466	0.0420712	0.0906149	0.0226537
A049	Hoolock_tianxing	TA	A1	A	M	2018-02-01	0.84466	0.0420712	0.0906149	0.0226537
A050	Hoolock_tianxing	TA	A2	A	F	2018-02-01	0.84466	0.0420712	0.0906149	0.0226537
A069	Hoolock_tianxing	TA	A2	A	F	2018-02-06	0.84466	0.0420712	0.0906149	0.0226537
A070	Hoolock_tianxing	TA	A3	J	F	2018-02-06	0.84466	0.0420712	0.0906149	0.0226537
A060	Hoolock_tianxing	TA	A1	A	M	2018-02-03	0.84466	0.0420712	0.0906149	0.0226537
A061	Hoolock_tianxing	TA	A3	J	F	2018-02-03	0.84466	0.0420712	0.0906149	0.0226537
A053	Hoolock_tianxing	TA	A1	A	M	2018-02-02	0.84466	0.0420712	0.0906149	0.0226537
A054	Hoolock_tianxing	TA	A3	J	F	2018-02-02	0.84466	0.0420712	0.0906149	0.0226537
A058	Hoolock_tianxing	TA	A2	A	F	2018-02-03	0.84466	0.0420712	0.0906149	0.0226537
A071	Hoolock_tianxing	TA	A4	J	Unknown	2018-02-06	0.84466	0.0420712	0.0906149	0.0226537
A052	Hoolock_tianxing	TA	A2	A	F	2018-02-02	0.84466	0.0420712	0.0906149	0.0226537
A062	Hoolock_tianxing	TA	A3	J	F	2018-02-03	0.84466	0.0420712	0.0906149	0.0226537
A068	Hoolock_tianxing	TA	A1	A	M	2018-02-05	0.84466	0.0420712	0.0906149	0.0226537
A057	Hoolock_tianxing	TA	A4	J	Unknown	2018-02-02	0.84466	0.0420712	0.0906149	0.0226537
A066	Hoolock_tianxing	TA	A4	J	Unknown	2018-02-05	0.84466	0.0420712	0.0906149	0.0226537
A067	Hoolock_tianxing	TA	A2	A	F	2018-02-05	0.84466	0.0420712	0.0906149	0.0226537
A055	Hoolock_tianxing	TA	A1	A	M	2018-02-02	0.84466	0.0420712	0.0906149	0.0226537
A056	Hoolock_tianxing	TA	A2	A	F	2018-02-02	0.84466	0.0420712	0.0906149	0.0226537
A063	Hoolock_tianxing	TA	A2	A	F	2018-02-04	0.84466	0.0420712	0.0906149	0.0226537
A064	Hoolock_tianxing	TA	A3	J	F	2018-02-04	0.84466	0.0420712	0.0906149	0.0226537
A065	Hoolock_tianxing	TA	A1	A	M	2018-02-04	0.84466	0.0420712	0.0906149	0.0226537
B048	Hoolock_tianxing	TB	B2	A	F	2018-02-22	0.770701	0.0636943	0.10828	0.0573248
B064	Hoolock_tianxing	TB	B1	A	M	2018-02-27	0.770701	0.0636943	0.10828	0.0573248
B049	Hoolock_tianxing	TB	B2	A	F	2018-02-22	0.770701	0.0636943	0.10828	0.0573248
B061	Hoolock_tianxing	TB	B1	A	M	2018-02-26	0.770701	0.0636943	0.10828	0.0573248
B063	Hoolock_tianxing	TB	B2	A	F	2018-02-27	0.770701	0.0636943	0.10828	0.0573248
B050	Hoolock_tianxing	TB	B2	A	F	2018-02-23	0.770701	0.0636943	0.10828	0.0573248
B052	Hoolock_tianxing	TB	B1	A	M	2018-02-24	0.770701	0.0636943	0.10828	0.0573248
B058	Hoolock_tianxing	TB	B2	A	F	2018-02-26	0.770701	0.0636943	0.10828	0.0573248
B059	Hoolock_tianxing	TB	B1	A	M	2018-02-26	0.770701	0.0636943	0.10828	0.0573248
B053	Hoolock_tianxing	TB	B2	A	F	2018-02-24	0.770701	0.0636943	0.10828	0.0573248
B055	Hoolock_tianxing	TB	B1	A	M	2018-02-25	0.770701	0.0636943	0.10828	0.0573248
B056	Hoolock_tianxing	TB	B2	A	F	2018-02-25	0.770701	0.0636943	0.10828	0.0573248
B057	Hoolock_tianxing	TB	B1	A	M	2018-02-25	0.770701	0.0636943	0.10828	0.0573248
B054	Hoolock_tianxing	TB	B2	A	F	2018-02-24	0.770701	0.0636943	0.10828	0.0573248
B046	Hoolock_tianxing	TB	B1	A	M	2018-01-08	0.736842	0.125	0.00657895	0.131579
B045	Hoolock_tianxing	TB	B2	A	F	2018-01-08	0.736842	0.125	0.00657895	0.131579
B044	Hoolock_tianxing	TB	B1	A	M	2018-01-08	0.736842	0.125	0.00657895	0.131579
B047	Hoolock_tianxing	TB	B2	A	F	2018-01-08	0.736842	0.125	0.00657895	0.131579
B043	Hoolock_tianxing	TB	B1	A	M	2018-01-07	0.736842	0.125	0.00657895	0.131579
B040	Hoolock_tianxing	TB	B2	A	F	2018-01-07	0.736842	0.125	0.00657895	0.131579
B041	Hoolock_tianxing	TB	B1	A	M	2018-01-07	0.736842	0.125	0.00657895	0.131579
B042	Hoolock_tianxing	TB	B2	A	F	2018-01-07	0.736842	0.125	0.00657895	0.131579
B035	Hoolock_tianxing	TB	B2	A	F	2018-01-05	0.736842	0.125	0.00657895	0.131579
B036	Hoolock_tianxing	TB	B1	A	M	2018-01-05	0.736842	0.125	0.00657895	0.131579
B037	Hoolock_tianxing	TB	B1	A	M	2018-01-05	0.736842	0.125	0.00657895	0.131579
B030	Hoolock_tianxing	TB	B2	A	F	2018-01-04	0.736842	0.125	0.00657895	0.131579
B039	Hoolock_tianxing	TB	B2	A	F	2018-01-06	0.736842	0.125	0.00657895	0.131579
B038	Hoolock_tianxing	TB	B2	A	F	2018-01-06	0.736842	0.125	0.00657895	0.131579
B034	Hoolock_tianxing	TB	B2	A	F	2018-01-05	0.736842	0.125	0.00657895	0.131579
B033	Hoolock_tianxing	TB	B2	A	F	2018-01-04	0.736842	0.125	0.00657895	0.131579
B031	Hoolock_tianxing	TB	B1	A	M	2018-01-04	0.736842	0.125	0.00657895	0.131579
B032	Hoolock_tianxing	TB	B1	A	M	2018-01-04	0.736842	0.125	0.00657895	0.131579
E032	Hoolock_tianxing	TA	A1	A	M	2018-06-20	0.68323	0.267081	0.0465839	0.00310559
E031	Hoolock_tianxing	TA	A4	J	Unknown	2018-06-20	0.68323	0.267081	0.0465839	0.00310559
E028	Hoolock_tianxing	TA	A1	A	M	2018-06-20	0.68323	0.267081	0.0465839	0.00310559
E029	Hoolock_tianxing	TA	A3	J	F	2018-06-20	0.68323	0.267081	0.0465839	0.00310559
E030	Hoolock_tianxing	TA	A2	A	F	2018-06-20	0.68323	0.267081	0.0465839	0.00310559
E033	Hoolock_tianxing	TA	A2	A	F	2018-06-20	0.68323	0.267081	0.0465839	0.00310559
E034	Hoolock_tianxing	TA	A1	A	M	2018-06-20	0.68323	0.267081	0.0465839	0.00310559
E025	Hoolock_tianxing	TA	A4	J	Unknown	2018-06-19	0.68323	0.267081	0.0465839	0.00310559
E036	Hoolock_tianxing	TA	A4	J	Unknown	2018-06-21	0.68323	0.267081	0.0465839	0.00310559
E023	Hoolock_tianxing	TA	A2	A	F	2018-06-19	0.68323	0.267081	0.0465839	0.00310559
E024	Hoolock_tianxing	TA	A3	J	F	2018-06-19	0.68323	0.267081	0.0465839	0.00310559
E021	Hoolock_tianxing	TA	A4	J	Unknown	2018-06-19	0.68323	0.267081	0.0465839	0.00310559
E022	Hoolock_tianxing	TA	A1	A	M	2018-06-19	0.68323	0.267081	0.0465839	0.00310559
E004	Hoolock_tianxing	TA	A2	A	F	2018-06-16	0.68323	0.267081	0.0465839	0.00310559
E020	Hoolock_tianxing	TA	A2	A	F	2018-06-19	0.68323	0.267081	0.0465839	0.00310559
E019	Hoolock_tianxing	TA	A3	J	F	2018-06-19	0.68323	0.267081	0.0465839	0.00310559
E018	Hoolock_tianxing	TA	A1	A	M	2018-06-19	0.68323	0.267081	0.0465839	0.00310559
E026	Hoolock_tianxing	TA	A2	A	F	2018-06-21	0.68323	0.267081	0.0465839	0.00310559
E017	Hoolock_tianxing	TA	A2	A	F	2018-06-18	0.68323	0.267081	0.0465839	0.00310559
E027	Hoolock_tianxing	TA	A1	A	M	2018-06-21	0.68323	0.267081	0.0465839	0.00310559
E035	Hoolock_tianxing	TA	A3	J	F	2018-06-21	0.68323	0.267081	0.0465839	0.00310559
E001	Hoolock_tianxing	TA	A1	A	M	2018-06-16	0.68323	0.267081	0.0465839	0.00310559
E002	Hoolock_tianxing	TA	A1	A	M	2018-06-16	0.68323	0.267081	0.0465839	0.00310559
E003	Hoolock_tianxing	TA	A2	A	F	2018-06-16	0.68323	0.267081	0.0465839	0.00310559
E005	Hoolock_tianxing	TA	A3	J	F	2018-06-16	0.68323	0.267081	0.0465839	0.00310559
E016	Hoolock_tianxing	TA	A4	J	Unknown	2018-06-18	0.68323	0.267081	0.0465839	0.00310559
E015	Hoolock_tianxing	TA	A1	A	M	2018-06-18	0.68323	0.267081	0.0465839	0.00310559
E006	Hoolock_tianxing	TA	A4	J	Unknown	2018-06-17	0.68323	0.267081	0.0465839	0.00310559
E007	Hoolock_tianxing	TA	A2	A	F	2018-06-17	0.68323	0.267081	0.0465839	0.00310559
E014	Hoolock_tianxing	TA	A1	A	M	2018-06-18	0.68323	0.267081	0.0465839	0.00310559
E008	Hoolock_tianxing	TA	A1	A	M	2018-06-17	0.68323	0.267081	0.0465839	0.00310559
E012	Hoolock_tianxing	TA	A1	A	M	2018-06-17	0.68323	0.267081	0.0465839	0.00310559
E011	Hoolock_tianxing	TA	A3	J	F	2018-06-17	0.68323	0.267081	0.0465839	0.00310559
E010	Hoolock_tianxing	TA	A1	A	M	2018-06-17	0.68323	0.267081	0.0465839	0.00310559
E009	Hoolock_tianxing	TA	A2	A	F	2018-06-17	0.68323	0.267081	0.0465839	0.00310559
C039	Hoolock_tianxing	TB	B1	A	M	2018-07-07	0.611111	0.349206	0.00793651	0.031746
C040	Hoolock_tianxing	TB	B1	A	M	2018-07-07	0.611111	0.349206	0.00793651	0.031746
C041	Hoolock_tianxing	TB	B1	A	M	2018-07-08	0.611111	0.349206	0.00793651	0.031746
C043	Hoolock_tianxing	TB	B2	A	F	2018-07-09	0.611111	0.349206	0.00793651	0.031746
C042	Hoolock_tianxing	TB	B1	A	M	2018-07-08	0.611111	0.349206	0.00793651	0.031746
C044	Hoolock_tianxing	TB	B1	A	M	2018-07-09	0.611111	0.349206	0.00793651	0.031746
C045	Hoolock_tianxing	TB	B2	A	F	2018-07-09	0.611111	0.349206	0.00793651	0.031746
C037	Hoolock_tianxing	TB	B1	A	M	2018-07-06	0.611111	0.349206	0.00793651	0.031746
C050	Hoolock_tianxing	TB	B1	A	M	2018-07-27	0.611111	0.349206	0.00793651	0.031746
C051	Hoolock_tianxing	TB	B2	A	F	2018-07-27	0.611111	0.349206	0.00793651	0.031746
C046	Hoolock_tianxing	TB	B1	A	M	2018-07-09	0.611111	0.349206	0.00793651	0.031746
C036	Hoolock_tianxing	TB	B2	A	F	2018-07-06	0.611111	0.349206	0.00793651	0.031746
C035	Hoolock_tianxing	TB	B1	A	M	2018-07-06	0.611111	0.349206	0.00793651	0.031746
C047	Hoolock_tianxing	TB	B2	A	F	2018-07-26	0.611111	0.349206	0.00793651	0.031746
C049	Hoolock_tianxing	TB	B2	A	F	2018-07-26	0.611111	0.349206	0.00793651	0.031746
C048	Hoolock_tianxing	TB	B1	A	M	2018-07-26	0.611111	0.349206	0.00793651	0.031746
D059	Hoolock_tianxing	TA	A1	A	M	2018-07-24	0.604348	0.369565	0.0130435	0.0130435
D040	Hoolock_tianxing	TA	A2	A	F	2018-07-20	0.604348	0.369565	0.0130435	0.0130435
D041	Hoolock_tianxing	TA	A4	J	Unknown	2018-07-20	0.604348	0.369565	0.0130435	0.0130435
D043	Hoolock_tianxing	TA	A2	A	F	2018-07-20	0.604348	0.369565	0.0130435	0.0130435
D042	Hoolock_tianxing	TA	A1	A	M	2018-07-20	0.604348	0.369565	0.0130435	0.0130435
D039	Hoolock_tianxing	TA	A2	A	F	2018-07-19	0.604348	0.369565	0.0130435	0.0130435
D044	Hoolock_tianxing	TA	A4	J	Unknown	2018-07-20	0.604348	0.369565	0.0130435	0.0130435
D038	Hoolock_tianxing	TA	A2	A	F	2018-07-19	0.604348	0.369565	0.0130435	0.0130435
D037	Hoolock_tianxing	TA	A1	A	M	2018-07-19	0.604348	0.369565	0.0130435	0.0130435
D036	Hoolock_tianxing	TA	A4	J	Unknown	2018-07-19	0.604348	0.369565	0.0130435	0.0130435
D034	Hoolock_tianxing	TA	A1	A	M	2018-07-19	0.604348	0.369565	0.0130435	0.0130435
D035	Hoolock_tianxing	TA	A4	J	Unknown	2018-07-19	0.604348	0.369565	0.0130435	0.0130435
D046	Hoolock_tianxing	TA	A2	A	F	2018-07-21	0.604348	0.369565	0.0130435	0.0130435
D057	Hoolock_tianxing	TA	A3	J	F	2018-07-24	0.604348	0.369565	0.0130435	0.0130435
D058	Hoolock_tianxing	TA	A2	A	F	2018-07-24	0.604348	0.369565	0.0130435	0.0130435
D047	Hoolock_tianxing	TA	A4	J	Unknown	2018-07-21	0.604348	0.369565	0.0130435	0.0130435
D051	Hoolock_tianxing	TA	A1	A	M	2018-07-22	0.604348	0.369565	0.0130435	0.0130435
D048	Hoolock_tianxing	TA	A2	A	F	2018-07-22	0.604348	0.369565	0.0130435	0.0130435
D049	Hoolock_tianxing	TA	A1	A	M	2018-07-22	0.604348	0.369565	0.0130435	0.0130435
D050	Hoolock_tianxing	TA	A2	A	F	2018-07-22	0.604348	0.369565	0.0130435	0.0130435
B065	Hoolock_tianxing	TB	B2	A	F	2018-03-24	0.554455	0.148515	0.247525	0.0495049
B084	Hoolock_tianxing	TB	B2	A	F	2018-03-29	0.554455	0.148515	0.247525	0.0495049
B066	Hoolock_tianxing	TB	B1	A	M	2018-03-25	0.554455	0.148515	0.247525	0.0495049
B067	Hoolock_tianxing	TB	B1	A	M	2018-03-25	0.554455	0.148515	0.247525	0.0495049
B068	Hoolock_tianxing	TB	B2	A	F	2018-03-25	0.554455	0.148515	0.247525	0.0495049
B083	Hoolock_tianxing	TB	B1	A	M	2018-03-29	0.554455	0.148515	0.247525	0.0495049
B080	Hoolock_tianxing	TB	B1	A	M	2018-03-28	0.554455	0.148515	0.247525	0.0495049
B081	Hoolock_tianxing	TB	B1	A	M	2018-03-29	0.554455	0.148515	0.247525	0.0495049
B082	Hoolock_tianxing	TB	B2	A	F	2018-03-29	0.554455	0.148515	0.247525	0.0495049
B070	Hoolock_tianxing	TB	B1	A	M	2018-03-26	0.554455	0.148515	0.247525	0.0495049
B069	Hoolock_tianxing	TB	B2	A	F	2018-03-26	0.554455	0.148515	0.247525	0.0495049
B071	Hoolock_tianxing	TB	B2	A	F	2018-03-26	0.554455	0.148515	0.247525	0.0495049
B077	Hoolock_tianxing	TB	B1	A	M	2018-03-28	0.554455	0.148515	0.247525	0.0495049
B079	Hoolock_tianxing	TB	B2	A	F	2018-03-28	0.554455	0.148515	0.247525	0.0495049
B072	Hoolock_tianxing	TB	B1	A	M	2018-03-26	0.554455	0.148515	0.247525	0.0495049
G21040304G6B	Nomascus_concolor	G6	G6B	A	F	2021-04-03	0.553082	0.333904	0.0839041	0.0291096
G21040803G4B16	Nomascus_concolor	G4	G4B16	J	Unknown	2021-04-08	0.553082	0.333904	0.0839041	0.0291096
G21041501G4B09	Nomascus_concolor	G4	G4B09	A	M	2021-04-15	0.553082	0.333904	0.0839041	0.0291096
G210426G5M3	Nomascus_concolor	G5	G5M3	A	M	2021-04-26	0.553082	0.333904	0.0839041	0.0291096
G21040806G4B	Nomascus_concolor	G4	G4B	A	F	2021-04-08	0.553082	0.333904	0.0839041	0.0291096
G21040801G4C12	Nomascus_concolor	G4	G4C12	J	Unknown	2021-04-08	0.553082	0.333904	0.0839041	0.0291096
G21040802G4D	Nomascus_concolor	G4	G4D	A	F	2021-04-08	0.553082	0.333904	0.0839041	0.0291096
G21040502G4B09	Nomascus_concolor	G4	G4B09	A	M	2021-04-05	0.553082	0.333904	0.0839041	0.0291096
G21040504G4B	Nomascus_concolor	G4	G4B	A	F	2021-04-05	0.553082	0.333904	0.0839041	0.0291096
G21041301G5M3	Nomascus_concolor	G5	G5M3	A	M	2021-04-13	0.553082	0.333904	0.0839041	0.0291096
G21040901G6A	Nomascus_concolor	G6	G6A	A	F	2021-04-09	0.553082	0.333904	0.0839041	0.0291096
G21040904G6B16	Nomascus_concolor	G6	G6B16	J	Unknown	2021-04-09	0.553082	0.333904	0.0839041	0.0291096
G21041801G6M2	Nomascus_concolor	G6	G6M2	A	M	2021-04-18	0.553082	0.333904	0.0839041	0.0291096
G21040701G6M2	Nomascus_concolor	G6	G6M2	A	M	2021-04-07	0.553082	0.333904	0.0839041	0.0291096
G21040501G6M2	Nomascus_concolor	G6	G6M2	A	M	2021-04-05	0.553082	0.333904	0.0839041	0.0291096
D013	Hoolock_tianxing	TA	A3	J	F	2018-05-19	0.544803	0.268817	0.154122	0.0322581
D005	Hoolock_tianxing	TA	A4	J	Unknown	2018-05-18	0.544803	0.268817	0.154122	0.0322581
D004	Hoolock_tianxing	TA	A2	A	F	2018-05-18	0.544803	0.268817	0.154122	0.0322581
D003	Hoolock_tianxing	TA	A1	A	M	2018-05-18	0.544803	0.268817	0.154122	0.0322581
D012	Hoolock_tianxing	TA	A3	J	F	2018-05-19	0.544803	0.268817	0.154122	0.0322581
D014	Hoolock_tianxing	TA	A1	A	M	2018-05-20	0.544803	0.268817	0.154122	0.0322581
D015	Hoolock_tianxing	TA	A2	A	F	2018-05-20	0.544803	0.268817	0.154122	0.0322581
D030	Hoolock_tianxing	TA	A4	J	Unknown	2018-05-23	0.544803	0.268817	0.154122	0.0322581
D032	Hoolock_tianxing	TA	A3	J	F	2018-05-22	0.544803	0.268817	0.154122	0.0322581
D033	Hoolock_tianxing	TA	A3	J	F	2018-05-23	0.544803	0.268817	0.154122	0.0322581
D001	Hoolock_tianxing	TA	A1	A	M	2018-05-18	0.544803	0.268817	0.154122	0.0322581
D002	Hoolock_tianxing	TA	A2	A	F	2018-05-18	0.544803	0.268817	0.154122	0.0322581
D011	Hoolock_tianxing	TA	A1	A	M	2018-05-19	0.544803	0.268817	0.154122	0.0322581
D010	Hoolock_tianxing	TA	A2	A	F	2018-05-19	0.544803	0.268817	0.154122	0.0322581
D009	Hoolock_tianxing	TA	A1	A	M	2018-05-19	0.544803	0.268817	0.154122	0.0322581
D028	Hoolock_tianxing	TA	A4	J	Unknown	2018-05-22	0.544803	0.268817	0.154122	0.0322581
D029	Hoolock_tianxing	TA	A3	J	F	2018-05-22	0.544803	0.268817	0.154122	0.0322581
D008	Hoolock_tianxing	TA	A4	J	Unknown	2018-05-19	0.544803	0.268817	0.154122	0.0322581
D006	Hoolock_tianxing	TA	A2	A	F	2018-05-19	0.544803	0.268817	0.154122	0.0322581
D007	Hoolock_tianxing	TA	A4	J	Unknown	2018-05-19	0.544803	0.268817	0.154122	0.0322581
D027	Hoolock_tianxing	TA	A1	A	M	2018-05-22	0.544803	0.268817	0.154122	0.0322581
D016	Hoolock_tianxing	TA	A2	A	F	2018-05-20	0.544803	0.268817	0.154122	0.0322581
D023	Hoolock_tianxing	TA	A1	A	M	2018-05-22	0.544803	0.268817	0.154122	0.0322581
D024	Hoolock_tianxing	TA	A3	J	F	2018-05-22	0.544803	0.268817	0.154122	0.0322581
D026	Hoolock_tianxing	TA	A2	A	F	2018-05-22	0.544803	0.268817	0.154122	0.0322581
D025	Hoolock_tianxing	TA	A2	A	F	2018-05-22	0.544803	0.268817	0.154122	0.0322581
D017	Hoolock_tianxing	TA	A4	J	Unknown	2018-05-20	0.544803	0.268817	0.154122	0.0322581
D019	Hoolock_tianxing	TA	A1	A	M	2018-05-21	0.544803	0.268817	0.154122	0.0322581
D020	Hoolock_tianxing	TA	A3	J	F	2018-05-21	0.544803	0.268817	0.154122	0.0322581
D018	Hoolock_tianxing	TA	A4	J	Unknown	2018-05-21	0.544803	0.268817	0.154122	0.0322581
D022	Hoolock_tianxing	TA	A1	A	M	2018-05-21	0.544803	0.268817	0.154122	0.0322581
D021	Hoolock_tianxing	TA	A4	J	Unknown	2018-05-21	0.544803	0.268817	0.154122	0.0322581
A078	Hoolock_tianxing	TA	A4	J	Unknown	2018-03-06	0.525	0.3825	0.0725	0.02
A079	Hoolock_tianxing	TA	A2	A	F	2018-03-06	0.525	0.3825	0.0725	0.02
A084	Hoolock_tianxing	TA	A1	A	M	2018-03-07	0.525	0.3825	0.0725	0.02
A080	Hoolock_tianxing	TA	A3	J	F	2018-03-06	0.525	0.3825	0.0725	0.02
A077	Hoolock_tianxing	TA	A4	J	Unknown	2018-03-05	0.525	0.3825	0.0725	0.02
A083	Hoolock_tianxing	TA	A2	A	F	2018-03-07	0.525	0.3825	0.0725	0.02
A076	Hoolock_tianxing	TA	A1	A	M	2018-03-05	0.525	0.3825	0.0725	0.02
A096	Hoolock_tianxing	TA	A1	A	M	2018-03-10	0.525	0.3825	0.0725	0.02
A082	Hoolock_tianxing	TA	A2	A	F	2018-03-07	0.525	0.3825	0.0725	0.02
A081	Hoolock_tianxing	TA	A1	A	M	2018-03-07	0.525	0.3825	0.0725	0.02
A075	Hoolock_tianxing	TA	A2	A	F	2018-03-05	0.525	0.3825	0.0725	0.02
A095	Hoolock_tianxing	TA	A2	A	F	2018-03-09	0.525	0.3825	0.0725	0.02
A074	Hoolock_tianxing	TA	A3	J	F	2018-03-05	0.525	0.3825	0.0725	0.02
A073	Hoolock_tianxing	TA	A4	J	Unknown	2018-03-05	0.525	0.3825	0.0725	0.02
A097	Hoolock_tianxing	TA	A3	J	F	2018-03-11	0.525	0.3825	0.0725	0.02
A085	Hoolock_tianxing	TA	A4	J	Unknown	2018-03-08	0.525	0.3825	0.0725	0.02
A086	Hoolock_tianxing	TA	A2	A	F	2018-03-08	0.525	0.3825	0.0725	0.02
A072	Hoolock_tianxing	TA	A3	J	F	2018-03-05	0.525	0.3825	0.0725	0.02
A087	Hoolock_tianxing	TA	A1	A	M	2018-03-08	0.525	0.3825	0.0725	0.02
A098	Hoolock_tianxing	TA	A4	J	Unknown	2018-03-11	0.525	0.3825	0.0725	0.02
A092	Hoolock_tianxing	TA	A1	A	M	2018-03-09	0.525	0.3825	0.0725	0.02
A091	Hoolock_tianxing	TA	A4	J	Unknown	2018-03-09	0.525	0.3825	0.0725	0.02
A094	Hoolock_tianxing	TA	A2	A	F	2018-03-09	0.525	0.3825	0.0725	0.02
A088	Hoolock_tianxing	TA	A1	A	M	2018-03-08	0.525	0.3825	0.0725	0.02
A090	Hoolock_tianxing	TA	A4	J	Unknown	2018-03-08	0.525	0.3825	0.0725	0.02
A089	Hoolock_tianxing	TA	A2	A	F	2018-03-08	0.525	0.3825	0.0725	0.02
D078	Hoolock_tianxing	TA	A4	J	Unknown	2018-08-07	0.490909	0.322727	0.181818	0.00454546
D077	Hoolock_tianxing	TA	A1	A	M	2018-08-07	0.490909	0.322727	0.181818	0.00454546
D074	Hoolock_tianxing	TA	A2	A	F	2018-08-07	0.490909	0.322727	0.181818	0.00454546
D076	Hoolock_tianxing	TA	A4	J	Unknown	2018-08-07	0.490909	0.322727	0.181818	0.00454546
D075	Hoolock_tianxing	TA	A1	A	M	2018-08-07	0.490909	0.322727	0.181818	0.00454546
D066	Hoolock_tianxing	TA	A1	A	M	2018-08-04	0.490909	0.322727	0.181818	0.00454546
D079	Hoolock_tianxing	TA	A4	J	Unknown	2018-08-08	0.490909	0.322727	0.181818	0.00454546
D081	Hoolock_tianxing	TA	A2	A	F	2018-08-08	0.490909	0.322727	0.181818	0.00454546
D065	Hoolock_tianxing	TA	A2	A	F	2018-08-04	0.490909	0.322727	0.181818	0.00454546
D080	Hoolock_tianxing	TA	A1	A	M	2018-08-08	0.490909	0.322727	0.181818	0.00454546
D070	Hoolock_tianxing	TA	A2	A	F	2018-08-05	0.490909	0.322727	0.181818	0.00454546
D071	Hoolock_tianxing	TA	A4	J	Unknown	2018-08-05	0.490909	0.322727	0.181818	0.00454546
D063	Hoolock_tianxing	TA	A2	A	F	2018-08-04	0.490909	0.322727	0.181818	0.00454546
D064	Hoolock_tianxing	TA	A4	J	Unknown	2018-08-04	0.490909	0.322727	0.181818	0.00454546
D067	Hoolock_tianxing	TA	A4	J	Unknown	2018-08-05	0.490909	0.322727	0.181818	0.00454546
D068	Hoolock_tianxing	TA	A2	A	F	2018-08-05	0.490909	0.322727	0.181818	0.00454546
D073	Hoolock_tianxing	TA	A2	A	F	2018-08-06	0.490909	0.322727	0.181818	0.00454546
D069	Hoolock_tianxing	TA	A1	A	M	2018-08-05	0.490909	0.322727	0.181818	0.00454546
D062	Hoolock_tianxing	TA	A1	A	M	2018-08-04	0.490909	0.322727	0.181818	0.00454546
D072	Hoolock_tianxing	TA	A2	A	F	2018-08-06	0.490909	0.322727	0.181818	0.00454546
D061	Hoolock_tianxing	TA	A4	J	Unknown	2018-08-03	0.490909	0.322727	0.181818	0.00454546
D060	Hoolock_tianxing	TA	A1	A	M	2018-08-03	0.490909	0.322727	0.181818	0.00454546
X063	Hoolock_tianxing	TB	B1	A	M	2018-12-16	0.482759	0.494253	0.0229885	0
X068	Hoolock_tianxing	TB	B1	A	M	2018-12-18	0.482759	0.494253	0.0229885	0
X069	Hoolock_tianxing	TB	B2	A	F	2018-12-18	0.482759	0.494253	0.0229885	0
X057	Hoolock_tianxing	TB	B2	A	F	2018-12-13	0.482759	0.494253	0.0229885	0
X058	Hoolock_tianxing	TB	B1	A	M	2018-12-13	0.482759	0.494253	0.0229885	0
X067	Hoolock_tianxing	TB	B1	A	M	2018-12-17	0.482759	0.494253	0.0229885	0
X066	Hoolock_tianxing	TB	B1	A	M	2018-12-17	0.482759	0.494253	0.0229885	0
X055	Hoolock_tianxing	TB	B2	A	F	2018-12-11	0.482759	0.494253	0.0229885	0
X056	Hoolock_tianxing	TB	B1	A	M	2018-12-11	0.482759	0.494253	0.0229885	0
X065	Hoolock_tianxing	TB	B2	A	F	2018-12-17	0.482759	0.494253	0.0229885	0
X062	Hoolock_tianxing	TB	B1	A	M	2018-12-15	0.482759	0.494253	0.0229885	0
X059	Hoolock_tianxing	TB	B2	A	F	2018-12-14	0.482759	0.494253	0.0229885	0
X060	Hoolock_tianxing	TB	B1	A	M	2018-12-14	0.482759	0.494253	0.0229885	0
C0104	Nomascus_hainanus	HC	CJ1	J	Unknown	2022-01-05	0.456522	0.538043	0.00543478	2.43e-17
C0103	Nomascus_hainanus	HC	CJ3	J	Unknown	2022-01-04	0.456522	0.538043	0.00543478	2.43e-17
C0102	Nomascus_hainanus	HC	Unknown	Unknown	Unknown	2022-01-04	0.456522	0.538043	0.00543478	2.43e-17
C0105	Nomascus_hainanus	HC	CF2	A	F	2022-01-05	0.456522	0.538043	0.00543478	2.43e-17
C0106	Nomascus_hainanus	HC	Unknown	Unknown	Unknown	2022-01-05	0.456522	0.538043	0.00543478	2.43e-17
C0108	Nomascus_hainanus	HC	CJ1	J	Unknown	2022-01-08	0.456522	0.538043	0.00543478	2.43e-17
C0117	Nomascus_hainanus	HC	CJ1	J	Unknown	2022-01-20	0.456522	0.538043	0.00543478	2.43e-17
C0114	Nomascus_hainanus	HC	CM1	A	M	2022-01-19	0.456522	0.538043	0.00543478	2.43e-17
C0113	Nomascus_hainanus	HC	CJ2	J	Unknown	2022-01-19	0.456522	0.538043	0.00543478	2.43e-17
C0112	Nomascus_hainanus	HC	CJ3	J	Unknown	2022-01-19	0.456522	0.538043	0.00543478	2.43e-17
C0115	Nomascus_hainanus	HC	Unknown	Unknown	Unknown	2022-01-20	0.456522	0.538043	0.00543478	2.43e-17
C0116	Nomascus_hainanus	HC	CF2	A	F	2022-01-20	0.456522	0.538043	0.00543478	2.43e-17
C0111	Nomascus_hainanus	HC	CM1	A	M	2022-01-19	0.456522	0.538043	0.00543478	2.43e-17
C0110	Nomascus_hainanus	HC	Unknown	Unknown	Unknown	2022-01-19	0.456522	0.538043	0.00543478	2.43e-17
B099	Hoolock_tianxing	TB	B1	A	M	2018-04-17	0.437811	0.378109	0.159204	0.0248756
B100	Hoolock_tianxing	TB	B2	A	F	2018-04-17	0.437811	0.378109	0.159204	0.0248756
B096	Hoolock_tianxing	TB	B1	A	M	2018-04-15	0.437811	0.378109	0.159204	0.0248756
B098	Hoolock_tianxing	TB	B2	A	F	2018-04-16	0.437811	0.378109	0.159204	0.0248756
B097	Hoolock_tianxing	TB	B1	A	M	2018-04-16	0.437811	0.378109	0.159204	0.0248756
B092	Hoolock_tianxing	TB	B2	A	F	2018-04-14	0.437811	0.378109	0.159204	0.0248756
B095	Hoolock_tianxing	TB	B2	A	F	2018-04-15	0.437811	0.378109	0.159204	0.0248756
B091	Hoolock_tianxing	TB	B1	A	M	2018-04-14	0.437811	0.378109	0.159204	0.0248756
B089	Hoolock_tianxing	TB	B2	A	F	2018-04-14	0.437811	0.378109	0.159204	0.0248756
B090	Hoolock_tianxing	TB	B1	A	M	2018-04-14	0.437811	0.378109	0.159204	0.0248756
B094	Hoolock_tianxing	TB	B1	A	M	2018-04-15	0.437811	0.378109	0.159204	0.0248756
B093	Hoolock_tianxing	TB	B2	A	F	2018-04-15	0.437811	0.378109	0.159204	0.0248756
B085	Hoolock_tianxing	TB	B2	A	F	2018-04-13	0.437811	0.378109	0.159204	0.0248756
B086	Hoolock_tianxing	TB	B1	A	M	2018-04-13	0.437811	0.378109	0.159204	0.0248756
B088	Hoolock_tianxing	TB	B2	A	F	2018-04-13	0.437811	0.378109	0.159204	0.0248756
B087	Hoolock_tianxing	TB	B1	A	M	2018-04-13	0.437811	0.378109	0.159204	0.0248756
A110	Hoolock_tianxing	TA	A2	A	F	2018-04-04	0.375706	0.573446	0.019774	0.0310734
A113	Hoolock_tianxing	TA	A1	A	M	2018-04-05	0.375706	0.573446	0.019774	0.0310734
A114	Hoolock_tianxing	TA	A2	A	F	2018-04-05	0.375706	0.573446	0.019774	0.0310734
A111	Hoolock_tianxing	TA	A4	J	Unknown	2018-04-04	0.375706	0.573446	0.019774	0.0310734
A125	Hoolock_tianxing	TA	A1	A	M	2018-04-07	0.375706	0.573446	0.019774	0.0310734
A112	Hoolock_tianxing	TA	A3	J	F	2018-04-04	0.375706	0.573446	0.019774	0.0310734
A108	Hoolock_tianxing	TA	A3	J	F	2018-04-04	0.375706	0.573446	0.019774	0.0310734
A126	Hoolock_tianxing	TA	A3	J	F	2018-04-07	0.375706	0.573446	0.019774	0.0310734
A107	Hoolock_tianxing	TA	A4	J	Unknown	2018-04-04	0.375706	0.573446	0.019774	0.0310734
A115	Hoolock_tianxing	TA	A1	A	M	2018-04-05	0.375706	0.573446	0.019774	0.0310734
A106	Hoolock_tianxing	TA	A1	A	M	2018-04-04	0.375706	0.573446	0.019774	0.0310734
A105	Hoolock_tianxing	TA	A1	A	M	2018-04-04	0.375706	0.573446	0.019774	0.0310734
A099	Hoolock_tianxing	TA	A2	A	F	2018-04-02	0.375706	0.573446	0.019774	0.0310734
A100	Hoolock_tianxing	TA	A2	A	F	2018-04-02	0.375706	0.573446	0.019774	0.0310734
A109	Hoolock_tianxing	TA	A2	A	F	2018-04-04	0.375706	0.573446	0.019774	0.0310734
A116	Hoolock_tianxing	TA	A4	J	Unknown	2018-04-05	0.375706	0.573446	0.019774	0.0310734
A124	Hoolock_tianxing	TA	A2	A	F	2018-04-06	0.375706	0.573446	0.019774	0.0310734
A117	Hoolock_tianxing	TA	A2	A	F	2018-04-05	0.375706	0.573446	0.019774	0.0310734
A118	Hoolock_tianxing	TA	A3	J	F	2018-04-05	0.375706	0.573446	0.019774	0.0310734
A101	Hoolock_tianxing	TA	A3	J	F	2018-04-02	0.375706	0.573446	0.019774	0.0310734
A123	Hoolock_tianxing	TA	A4	J	Unknown	2018-04-06	0.375706	0.573446	0.019774	0.0310734
A122	Hoolock_tianxing	TA	A1	A	M	2018-04-06	0.375706	0.573446	0.019774	0.0310734
A119	Hoolock_tianxing	TA	A1	A	M	2018-04-06	0.375706	0.573446	0.019774	0.0310734
A102	Hoolock_tianxing	TA	A4	J	Unknown	2018-04-03	0.375706	0.573446	0.019774	0.0310734
A103	Hoolock_tianxing	TA	A2	A	F	2018-04-03	0.375706	0.573446	0.019774	0.0310734
A121	Hoolock_tianxing	TA	A2	A	F	2018-04-06	0.375706	0.573446	0.019774	0.0310734
A104	Hoolock_tianxing	TA	A3	J	F	2018-04-03	0.375706	0.573446	0.019774	0.0310734
A120	Hoolock_tianxing	TA	A3	J	F	2018-04-06	0.375706	0.573446	0.019774	0.0310734
X050	Hoolock_tianxing	TB	B1	A	M	2018-11-26	0.373786	0.616505	0.00970874	0
X052	Hoolock_tianxing	TB	B2	A	F	2018-11-27	0.373786	0.616505	0.00970874	0
X051	Hoolock_tianxing	TB	B2	A	F	2018-11-26	0.373786	0.616505	0.00970874	0
X041	Hoolock_tianxing	TB	B2	A	F	2018-11-22	0.373786	0.616505	0.00970874	0
X045	Hoolock_tianxing	TB	B1	A	M	2018-11-23	0.373786	0.616505	0.00970874	0
X044	Hoolock_tianxing	TB	B2	A	F	2018-11-23	0.373786	0.616505	0.00970874	0
X053	Hoolock_tianxing	TB	B1	A	M	2018-11-27	0.373786	0.616505	0.00970874	0
X054	Hoolock_tianxing	TB	B1	A	M	2018-11-28	0.373786	0.616505	0.00970874	0
X043	Hoolock_tianxing	TB	B1	A	M	2018-11-22	0.373786	0.616505	0.00970874	0
X042	Hoolock_tianxing	TB	B2	A	F	2018-11-22	0.373786	0.616505	0.00970874	0
X049	Hoolock_tianxing	TB	B2	A	F	2018-11-25	0.373786	0.616505	0.00970874	0
X048	Hoolock_tianxing	TB	B1	A	M	2018-11-25	0.373786	0.616505	0.00970874	0
X047	Hoolock_tianxing	TB	B2	A	F	2018-11-24	0.373786	0.616505	0.00970874	0
X046	Hoolock_tianxing	TB	B1	A	M	2018-11-24	0.373786	0.616505	0.00970874	0
C026	Hoolock_tianxing	TB	B1	A	M	2018-06-09	0.329609	0.603352	0.0614525	0.00558659
C033	Hoolock_tianxing	TB	B2	A	F	2018-06-12	0.329609	0.603352	0.0614525	0.00558659
C025	Hoolock_tianxing	TB	B1	A	M	2018-06-09	0.329609	0.603352	0.0614525	0.00558659
C028	Hoolock_tianxing	TB	B1	A	M	2018-06-10	0.329609	0.603352	0.0614525	0.00558659
C029	Hoolock_tianxing	TB	B2	A	F	2018-06-10	0.329609	0.603352	0.0614525	0.00558659
C034	Hoolock_tianxing	TB	B1	A	M	2018-06-12	0.329609	0.603352	0.0614525	0.00558659
C030	Hoolock_tianxing	TB	B1	A	M	2018-06-10	0.329609	0.603352	0.0614525	0.00558659
C027	Hoolock_tianxing	TB	B2	A	F	2018-06-10	0.329609	0.603352	0.0614525	0.00558659
C024	Hoolock_tianxing	TB	B1	A	M	2018-06-08	0.329609	0.603352	0.0614525	0.00558659
C018	Hoolock_tianxing	TB	B2	A	F	2018-06-07	0.329609	0.603352	0.0614525	0.00558659
C016	Hoolock_tianxing	TB	B2	A	F	2018-06-08	0.329609	0.603352	0.0614525	0.00558659
C023	Hoolock_tianxing	TB	B2	A	F	2018-06-08	0.329609	0.603352	0.0614525	0.00558659
C021	Hoolock_tianxing	TB	B2	A	F	2018-06-08	0.329609	0.603352	0.0614525	0.00558659
C022	Hoolock_tianxing	TB	B1	A	M	2018-06-08	0.329609	0.603352	0.0614525	0.00558659
C019	Hoolock_tianxing	TB	B1	A	M	2018-06-07	0.329609	0.603352	0.0614525	0.00558659
C006	Hoolock_tianxing	TB	B1	A	M	2018-05-05	0.324444	0.248889	0.377778	0.0488889
C007	Hoolock_tianxing	TB	B2	A	F	2018-05-05	0.324444	0.248889	0.377778	0.0488889
C014	Hoolock_tianxing	TB	B2	A	F	2018-05-07	0.324444	0.248889	0.377778	0.0488889
C005	Hoolock_tianxing	TB	B2	A	F	2018-05-04	0.324444	0.248889	0.377778	0.0488889
C011	Hoolock_tianxing	TB	B1	A	M	2018-05-07	0.324444	0.248889	0.377778	0.0488889
C012	Hoolock_tianxing	TB	B2	A	F	2018-05-07	0.324444	0.248889	0.377778	0.0488889
C013	Hoolock_tianxing	TB	B1	A	M	2018-05-07	0.324444	0.248889	0.377778	0.0488889
C008	Hoolock_tianxing	TB	B1	A	M	2018-05-06	0.324444	0.248889	0.377778	0.0488889
C004	Hoolock_tianxing	TB	B1	A	M	2018-05-04	0.324444	0.248889	0.377778	0.0488889
C003	Hoolock_tianxing	TB	B1	A	M	2018-05-04	0.324444	0.248889	0.377778	0.0488889
C002	Hoolock_tianxing	TB	B1	A	M	2018-05-03	0.324444	0.248889	0.377778	0.0488889
C009	Hoolock_tianxing	TB	B2	A	F	2018-05-06	0.324444	0.248889	0.377778	0.0488889
C015	Hoolock_tianxing	TB	B1	A	M	2018-05-08	0.324444	0.248889	0.377778	0.0488889
C001	Hoolock_tianxing	TB	B2	A	F	2018-05-03	0.324444	0.248889	0.377778	0.0488889
C010	Hoolock_tianxing	TB	B2	A	F	2018-05-06	0.324444	0.248889	0.377778	0.0488889
B2022010813	Nomascus_hainanus	HB	Unknown	Unknown	Unknown	2022-01-08	0.313149	0.596886	0	0.0899654
B2022010816	Nomascus_hainanus	HB	BSA	A	M	2022-01-08	0.313149	0.596886	0	0.0899654
B2022010815	Nomascus_hainanus	HB	BF2	A	F	2022-01-08	0.313149	0.596886	0	0.0899654
B2022010203	Nomascus_hainanus	HB	BSA	A	M	2022-01-02	0.313149	0.596886	0	0.0899654
B2022010201	Nomascus_hainanus	HB	BM1	A	M	2022-01-02	0.313149	0.596886	0	0.0899654
B2022010204	Nomascus_hainanus	HB	BM1	A	M	2022-01-02	0.313149	0.596886	0	0.0899654
B2022010611	Nomascus_hainanus	HB	Unknown	Unknown	Unknown	2022-01-06	0.313149	0.596886	0	0.0899654
B2022010612	Nomascus_hainanus	HB	BF2	A	F	2022-01-06	0.313149	0.596886	0	0.0899654
B2022010507	Nomascus_hainanus	HB	BSA	A	M	2022-01-05	0.313149	0.596886	0	0.0899654
B2022010405	Nomascus_hainanus	HB	BF2	A	F	2022-01-04	0.313149	0.596886	0	0.0899654
B2022010506	Nomascus_hainanus	HB	Unknown	Unknown	Unknown	2022-01-05	0.313149	0.596886	0	0.0899654
G21030302G6A	Nomascus_concolor	G6	G6A	A	F	2021-03-03	0.311594	0.398551	0.26087	0.0289855
G21030305G4B16	Nomascus_concolor	G4	G4B16	J	Unknown	2021-03-03	0.311594	0.398551	0.26087	0.0289855
G21030307G4D	Nomascus_concolor	G4	G4D	A	F	2021-03-03	0.311594	0.398551	0.26087	0.0289855
G21030308G4B09	Nomascus_concolor	G4	G4B09	A	M	2021-03-03	0.311594	0.398551	0.26087	0.0289855
G21030310G4B	Nomascus_concolor	G4	G4B	A	F	2021-03-03	0.311594	0.398551	0.26087	0.0289855
G21030304G4C12	Nomascus_concolor	G4	G4C12	J	Unknown	2021-03-03	0.311594	0.398551	0.26087	0.0289855
G21030306G4M2	Nomascus_concolor	G4	G4M2	A	M	2021-03-03	0.311594	0.398551	0.26087	0.0289855
G22012009G6B16	Nomascus_concolor	G6	G6B16	J	Unknown	2022-01-20	0.300337	0.626547	0.0326209	0.0404949
G22011202G6B16	Nomascus_concolor	G6	G6B16	J	Unknown	2022-01-12	0.300337	0.626547	0.0326209	0.0404949
G22012904G6M2	Nomascus_concolor	G6	G6M2	A	M	2022-01-29	0.300337	0.626547	0.0326209	0.0404949
G22011004G6M2	Nomascus_concolor	G6	G6M2	A	M	2022-01-10	0.300337	0.626547	0.0326209	0.0404949
G22012005G6B16	Nomascus_concolor	G6	G6B16	J	Unknown	2022-01-20	0.300337	0.626547	0.0326209	0.0404949
G22010903G4B12	Nomascus_concolor	G4	G4B12	J	Unknown	2022-01-09	0.300337	0.626547	0.0326209	0.0404949
G22011801G5B	Nomascus_concolor	G5	G5B	A	F	2022-01-18	0.300337	0.626547	0.0326209	0.0404949
G22011102G5B13	Nomascus_concolor	G5	G5B13	J	Unknown	2022-01-11	0.300337	0.626547	0.0326209	0.0404949
G22011802G5M3	Nomascus_concolor	G5	G5M3	A	M	2022-01-18	0.300337	0.626547	0.0326209	0.0404949
G22011101G5A	Nomascus_concolor	G5	G5A	A	F	2022-01-11	0.300337	0.626547	0.0326209	0.0404949
G22011702G4D	Nomascus_concolor	G4	G4D	A	F	2022-01-17	0.300337	0.626547	0.0326209	0.0404949
G22011701G4D18	Nomascus_concolor	G4	G4D18	J	Unknown	2022-01-17	0.300337	0.626547	0.0326209	0.0404949
G22011703G4B12	Nomascus_concolor	G4	G4B12	J	Unknown	2022-01-17	0.300337	0.626547	0.0326209	0.0404949
G22010203G6A16	Nomascus_concolor	G6	G6A16	J	Unknown	2022-01-02	0.300337	0.626547	0.0326209	0.0404949
G22012801G6A19	Nomascus_concolor	G6	G6A19	J	Unknown	2022-01-28	0.300337	0.626547	0.0326209	0.0404949
G22011001G6A19	Nomascus_concolor	G6	G6A19	J	Unknown	2022-01-10	0.300337	0.626547	0.0326209	0.0404949
G22011201G5A	Nomascus_concolor	G5	G5A	A	F	2022-01-12	0.300337	0.626547	0.0326209	0.0404949
G22012905G6B	Nomascus_concolor	G6	G6B	A	F	2022-01-29	0.300337	0.626547	0.0326209	0.0404949
G22012001G6B16	Nomascus_concolor	G6	G6B16	J	Unknown	2022-01-20	0.300337	0.626547	0.0326209	0.0404949
G22011102G6A19	Nomascus_concolor	G6	G6A19	J	Unknown	2022-01-11	0.300337	0.626547	0.0326209	0.0404949
G22012003G6B	Nomascus_concolor	G6	G6B	A	F	2022-01-20	0.300337	0.626547	0.0326209	0.0404949
G22012902G6A19	Nomascus_concolor	G6	G6A19	J	Unknown	2022-01-29	0.300337	0.626547	0.0326209	0.0404949
G22011202G5B	Nomascus_concolor	G5	G5B	A	F	2022-01-12	0.300337	0.626547	0.0326209	0.0404949
G22011704G4B	Nomascus_concolor	G4	G4B	A	F	2022-01-17	0.300337	0.626547	0.0326209	0.0404949
G22010901G4B12	Nomascus_concolor	G4	G4B12	J	Unknown	2022-01-09	0.300337	0.626547	0.0326209	0.0404949
G22010904G6B	Nomascus_concolor	G6	G6B	A	F	2022-01-09	0.300337	0.626547	0.0326209	0.0404949
G22010802G6B16	Nomascus_concolor	G6	G6B16	J	Unknown	2022-01-08	0.300337	0.626547	0.0326209	0.0404949
G22010801G6A16	Nomascus_concolor	G6	G6A16	J	Unknown	2022-01-08	0.300337	0.626547	0.0326209	0.0404949
G22011002G6A13	Nomascus_concolor	G6	G6A13	J	Unknown	2022-01-10	0.300337	0.626547	0.0326209	0.0404949
G22012007G6M2	Nomascus_concolor	G6	G6M2	A	M	2022-01-20	0.300337	0.626547	0.0326209	0.0404949
G22010205G6B16	Nomascus_concolor	G6	G6B16	J	Unknown	2022-01-02	0.300337	0.626547	0.0326209	0.0404949
G22012901G6A16	Nomascus_concolor	G6	G6A16	J	Unknown	2022-01-29	0.300337	0.626547	0.0326209	0.0404949
G22012002G6A	Nomascus_concolor	G6	G6A	A	F	2022-01-20	0.300337	0.626547	0.0326209	0.0404949
G22012006G6A19	Nomascus_concolor	G6	G6A19	J	Unknown	2022-01-20	0.300337	0.626547	0.0326209	0.0404949
G22012004G6M2	Nomascus_concolor	G6	G6M2	A	M	2022-01-20	0.300337	0.626547	0.0326209	0.0404949
G22012903G6A	Nomascus_concolor	G6	G6A	A	F	2022-01-29	0.300337	0.626547	0.0326209	0.0404949
G22011401G6B	Nomascus_concolor	G6	G6B	A	F	2022-01-14	0.300337	0.626547	0.0326209	0.0404949
G22010903G6A	Nomascus_concolor	G6	G6A	A	F	2022-01-09	0.300337	0.626547	0.0326209	0.0404949
G22011801G6B16	Nomascus_concolor	G6	G6B16	J	Unknown	2022-01-18	0.300337	0.626547	0.0326209	0.0404949
C220407	Nomascus_hainanus	HC	Unknown	Unknown	Unknown	2022-04-12	0.279698	0.571274	0.147948	0.00107991
C220409	Nomascus_hainanus	HC	CF2	A	F	2022-04-23	0.279698	0.571274	0.147948	0.00107991
C220401	Nomascus_hainanus	HC	CF2	A	F	2022-04-09	0.279698	0.571274	0.147948	0.00107991
C220403	Nomascus_hainanus	HC	CF2	A	F	2022-04-09	0.279698	0.571274	0.147948	0.00107991
C220408	Nomascus_hainanus	HC	CJ2	J	Unknown	2022-04-23	0.279698	0.571274	0.147948	0.00107991
C220406	Nomascus_hainanus	HC	Unknown	Unknown	Unknown	2022-04-11	0.279698	0.571274	0.147948	0.00107991
C220411	Nomascus_hainanus	HC	CF1	A	F	2022-04-28	0.279698	0.571274	0.147948	0.00107991
C220413	Nomascus_hainanus	HC	CF2	A	F	2022-04-28	0.279698	0.571274	0.147948	0.00107991
C220404	Nomascus_hainanus	HC	Unknown	Unknown	Unknown	2022-04-11	0.279698	0.571274	0.147948	0.00107991
C220405	Nomascus_hainanus	HC	Unknown	Unknown	Unknown	2022-04-11	0.279698	0.571274	0.147948	0.00107991
G21071001G6A19	Nomascus_concolor	G6	G6A19	J	Unknown	2021-07-10	0.2527	0.639309	0.0669546	0.0410367
G21070801G6B	Nomascus_concolor	G6	G6B	A	F	2021-07-08	0.2527	0.639309	0.0669546	0.0410367
G21071003G6M2	Nomascus_concolor	G6	G6M2	A	M	2021-07-10	0.2527	0.639309	0.0669546	0.0410367
G21071004G6A13	Nomascus_concolor	G6	G6A13	J	Unknown	2021-07-10	0.2527	0.639309	0.0669546	0.0410367
G21070802G6A	Nomascus_concolor	G6	G6A	A	F	2021-07-08	0.2527	0.639309	0.0669546	0.0410367
G21070803G6A16	Nomascus_concolor	G6	G6A16	J	Unknown	2021-07-08	0.2527	0.639309	0.0669546	0.0410367
G21070804G6A16	Nomascus_concolor	G6	G6A16	J	Unknown	2021-07-08	0.2527	0.639309	0.0669546	0.0410367
G21071201G6A13	Nomascus_concolor	G6	G6A13	J	Unknown	2021-07-12	0.2527	0.639309	0.0669546	0.0410367
G21071202G6A13	Nomascus_concolor	G6	G6A13	J	Unknown	2021-07-12	0.2527	0.639309	0.0669546	0.0410367
G21070803G5B13	Nomascus_concolor	G5	G5B13	J	Unknown	2021-07-08	0.2527	0.639309	0.0669546	0.0410367
G21070801G5M3	Nomascus_concolor	G5	G5M3	A	M	2021-07-08	0.2527	0.639309	0.0669546	0.0410367
G21070901G5M3	Nomascus_concolor	G5	G5M3	A	M	2021-07-09	0.2527	0.639309	0.0669546	0.0410367
G21071102G5A	Nomascus_concolor	G5	G5A	A	F	2021-07-11	0.2527	0.639309	0.0669546	0.0410367
B2022021001	Nomascus_hainanus	HB	Unknown	Unknown	Unknown	2022-02-10	0.201245	0.748963	0.0394191	0.0103734
B2022021102	Nomascus_hainanus	HB	Unknown	Unknown	Unknown	2022-02-11	0.201245	0.748963	0.0394191	0.0103734
B2022021103	Nomascus_hainanus	HB	Unknown	Unknown	Unknown	2022-02-11	0.201245	0.748963	0.0394191	0.0103734
B2022021104	Nomascus_hainanus	HB	Unknown	Unknown	Unknown	2022-02-11	0.201245	0.748963	0.0394191	0.0103734
B2022021311	Nomascus_hainanus	HB	BM1	A	M	2022-02-13	0.201245	0.748963	0.0394191	0.0103734
B2022021209	Nomascus_hainanus	HB	BF2	A	F	2022-02-12	0.201245	0.748963	0.0394191	0.0103734
B2022021310	Nomascus_hainanus	HB	BSA	A	M	2022-02-13	0.201245	0.748963	0.0394191	0.0103734
B2022021312	Nomascus_hainanus	HB	BF2	A	F	2022-02-13	0.201245	0.748963	0.0394191	0.0103734
B2022021207	Nomascus_hainanus	HB	BF2	A	F	2022-02-12	0.201245	0.748963	0.0394191	0.0103734
B2022021105	Nomascus_hainanus	HB	BSA	A	M	2022-02-11	0.201245	0.748963	0.0394191	0.0103734
B2022021208	Nomascus_hainanus	HB	BF2	A	F	2022-02-12	0.201245	0.748963	0.0394191	0.0103734
C057	Hoolock_tianxing	TB	B2	A	F	2018-08-14	0.167785	0.563758	0.255034	0.0134228
C062	Hoolock_tianxing	TB	B1	A	M	2018-08-16	0.167785	0.563758	0.255034	0.0134228
C063	Hoolock_tianxing	TB	B2	A	F	2018-08-16	0.167785	0.563758	0.255034	0.0134228
C058	Hoolock_tianxing	TB	B2	A	F	2018-08-15	0.167785	0.563758	0.255034	0.0134228
C064	Hoolock_tianxing	TB	B1	A	M	2018-08-16	0.167785	0.563758	0.255034	0.0134228
C060	Hoolock_tianxing	TB	B1	A	M	2018-08-15	0.167785	0.563758	0.255034	0.0134228
C065	Hoolock_tianxing	TB	B2	A	F	2018-08-16	0.167785	0.563758	0.255034	0.0134228
C061	Hoolock_tianxing	TB	B2	A	F	2018-08-15	0.167785	0.563758	0.255034	0.0134228
C068	Hoolock_tianxing	TB	B2	A	F	2018-08-18	0.167785	0.563758	0.255034	0.0134228
C069	Hoolock_tianxing	TB	B1	A	M	2018-08-18	0.167785	0.563758	0.255034	0.0134228
C056	Hoolock_tianxing	TB	B2	A	F	2018-08-14	0.167785	0.563758	0.255034	0.0134228
C055	Hoolock_tianxing	TB	B2	A	F	2018-08-13	0.167785	0.563758	0.255034	0.0134228
C054	Hoolock_tianxing	TB	B2	A	F	2018-08-13	0.167785	0.563758	0.255034	0.0134228
C067	Hoolock_tianxing	TB	B2	A	F	2018-08-17	0.167785	0.563758	0.255034	0.0134228
C066	Hoolock_tianxing	TB	B1	A	M	2018-08-17	0.167785	0.563758	0.255034	0.0134228
C053	Hoolock_tianxing	TB	B1	A	M	2018-08-13	0.167785	0.563758	0.255034	0.0134228
G21122001G6B	Nomascus_concolor	G6	G6B	A	F	2021-12-20	0.167283	0.792052	0.0277264	0.012939
G21121502G4B15	Nomascus_concolor	G4	G4B15	J	Unknown	2021-12-15	0.167283	0.792052	0.0277264	0.012939
G21121503G4B12	Nomascus_concolor	G4	G4B12	J	Unknown	2021-12-15	0.167283	0.792052	0.0277264	0.012939
G21120502G4D	Nomascus_concolor	G4	G4D	A	F	2021-12-05	0.167283	0.792052	0.0277264	0.012939
G21122901G6M2	Nomascus_concolor	G6	G6M2	A	M	2021-12-29	0.167283	0.792052	0.0277264	0.012939
G21122201G6M2	Nomascus_concolor	G6	G6M2	A	M	2021-12-22	0.167283	0.792052	0.0277264	0.012939
G21121301G5A	Nomascus_concolor	G5	G5A	A	F	2021-12-13	0.167283	0.792052	0.0277264	0.012939
G21122302G4M2	Nomascus_concolor	G4	G4M2	A	M	2021-12-23	0.167283	0.792052	0.0277264	0.012939
G21121501G4D	Nomascus_concolor	G4	G4D	A	F	2021-12-15	0.167283	0.792052	0.0277264	0.012939
G21121504G4B15	Nomascus_concolor	G4	G4B15	J	Unknown	2021-12-15	0.167283	0.792052	0.0277264	0.012939
G21122103G4D18	Nomascus_concolor	G4	G4D18	J	Unknown	2021-12-21	0.167283	0.792052	0.0277264	0.012939
G21122101G4D15	Nomascus_concolor	G4	G4D15	J	Unknown	2021-12-21	0.167283	0.792052	0.0277264	0.012939
G21122102G4D	Nomascus_concolor	G4	G4D	A	F	2021-12-21	0.167283	0.792052	0.0277264	0.012939
G21120601G4C12	Nomascus_concolor	G4	G4C12	J	Unknown	2021-12-06	0.167283	0.792052	0.0277264	0.012939
G21122003G4B15	Nomascus_concolor	G4	G4B15	J	Unknown	2021-12-20	0.167283	0.792052	0.0277264	0.012939
G21122002G4B12	Nomascus_concolor	G4	G4B12	J	Unknown	2021-12-20	0.167283	0.792052	0.0277264	0.012939
G21120602G4D	Nomascus_concolor	G4	G4D	A	F	2021-12-06	0.167283	0.792052	0.0277264	0.012939
G21120503G4C12	Nomascus_concolor	G4	G4C12	J	Unknown	2021-12-05	0.167283	0.792052	0.0277264	0.012939
G21121503G6A13	Nomascus_concolor	G6	G6A13	J	Unknown	2021-12-15	0.167283	0.792052	0.0277264	0.012939
G21122202G6A	Nomascus_concolor	G6	G6A	A	F	2021-12-22	0.167283	0.792052	0.0277264	0.012939
G21122301G4M2	Nomascus_concolor	G4	G4M2	A	M	2021-12-23	0.167283	0.792052	0.0277264	0.012939
G21122701G6M2	Nomascus_concolor	G6	G6M2	A	M	2021-12-27	0.167283	0.792052	0.0277264	0.012939
G21120202G6B	Nomascus_concolor	G6	G6B	A	F	2021-12-02	0.167283	0.792052	0.0277264	0.012939
G21122601G6A16	Nomascus_concolor	G6	G6A16	J	Unknown	2021-12-26	0.167283	0.792052	0.0277264	0.012939
G21120304G6B16	Nomascus_concolor	G6	G6B16	J	Unknown	2021-12-03	0.167283	0.792052	0.0277264	0.012939
G21122004G4D	Nomascus_concolor	G4	G4D	A	F	2021-12-20	0.167283	0.792052	0.0277264	0.012939
G21121501G6A	Nomascus_concolor	G6	G6A	A	F	2021-12-15	0.167283	0.792052	0.0277264	0.012939
G21120301G6A19	Nomascus_concolor	G6	G6A19	J	Unknown	2021-12-03	0.167283	0.792052	0.0277264	0.012939
G21122701G4D15	Nomascus_concolor	G4	G4D15	J	Unknown	2021-12-27	0.167283	0.792052	0.0277264	0.012939
G22021303G6A	Nomascus_concolor	G6	G6A	A	F	2022-02-13	0.148779	0.248722	0.578648	0.0238501
G22020802G6M2	Nomascus_concolor	G6	G6M2	A	M	2022-02-08	0.148779	0.248722	0.578648	0.0238501
G22020803G6A	Nomascus_concolor	G6	G6A	A	F	2022-02-08	0.148779	0.248722	0.578648	0.0238501
G22020905G4M2	Nomascus_concolor	G4	G4M2	A	M	2022-02-09	0.148779	0.248722	0.578648	0.0238501
G22020901G4B12	Nomascus_concolor	G4	G4B12	J	Unknown	2022-02-09	0.148779	0.248722	0.578648	0.0238501
G22020902G4B15	Nomascus_concolor	G4	G4B15	J	Unknown	2022-02-09	0.148779	0.248722	0.578648	0.0238501
G22020903G4C12	Nomascus_concolor	G4	G4C12	J	Unknown	2022-02-09	0.148779	0.248722	0.578648	0.0238501
G22020904G4B19	Nomascus_concolor	G4	G4B19	J	Unknown	2022-02-09	0.148779	0.248722	0.578648	0.0238501
G22021302G4D18	Nomascus_concolor	G4	G4D18	J	Unknown	2022-02-13	0.148779	0.248722	0.578648	0.0238501
G22021303G4B12	Nomascus_concolor	G4	G4B12	J	Unknown	2022-02-13	0.148779	0.248722	0.578648	0.0238501
G22020803G4D15	Nomascus_concolor	G4	G4D15	J	Unknown	2022-02-08	0.148779	0.248722	0.578648	0.0238501
G22020804G4C12	Nomascus_concolor	G4	G4C12	J	Unknown	2022-02-08	0.148779	0.248722	0.578648	0.0238501
G22020802G4M2	Nomascus_concolor	G4	G4M2	A	M	2022-02-08	0.148779	0.248722	0.578648	0.0238501
G22020805G4B	Nomascus_concolor	G4	G4B	A	F	2022-02-08	0.148779	0.248722	0.578648	0.0238501
G22020402G6M2	Nomascus_concolor	G6	G6M2	A	M	2022-02-04	0.148779	0.248722	0.578648	0.0238501
G22021402G6B	Nomascus_concolor	G6	G6B	A	F	2022-02-14	0.148779	0.248722	0.578648	0.0238501
G22021102G6M2	Nomascus_concolor	G6	G6M2	A	M	2022-02-11	0.148779	0.248722	0.578648	0.0238501
G22021101G4D	Nomascus_concolor	G4	G4D	A	F	2022-02-11	0.148779	0.248722	0.578648	0.0238501
G22021102G4C12	Nomascus_concolor	G4	G4C12	J	Unknown	2022-02-11	0.148779	0.248722	0.578648	0.0238501
G22021201G4D	Nomascus_concolor	G4	G4D	A	F	2022-02-12	0.148779	0.248722	0.578648	0.0238501
G22020203G6A	Nomascus_concolor	G6	G6A	A	F	2022-02-02	0.148779	0.248722	0.578648	0.0238501
G22020301G6B16	Nomascus_concolor	G6	G6B16	J	Unknown	2022-02-03	0.148779	0.248722	0.578648	0.0238501
G22021401G6A19	Nomascus_concolor	G6	G6A19	J	Unknown	2022-02-14	0.148779	0.248722	0.578648	0.0238501
G22021301G4D	Nomascus_concolor	G4	G4D	A	F	2022-02-13	0.148779	0.248722	0.578648	0.0238501
G22020202G6A19	Nomascus_concolor	G6	G6A19	J	Unknown	2022-02-02	0.148779	0.248722	0.578648	0.0238501
G22021703G6A	Nomascus_concolor	G6	G6A	A	F	2022-02-17	0.148779	0.248722	0.578648	0.0238501
G22020806G4B12	Nomascus_concolor	G4	G4B12	J	Unknown	2022-02-08	0.148779	0.248722	0.578648	0.0238501
G22021101G6M2	Nomascus_concolor	G6	G6M2	A	M	2022-02-11	0.148779	0.248722	0.578648	0.0238501
G22020902G6B	Nomascus_concolor	G6	G6B	A	F	2022-02-09	0.148779	0.248722	0.578648	0.0238501
G22021103G6B16	Nomascus_concolor	G6	G6B16	J	Unknown	2022-02-11	0.148779	0.248722	0.578648	0.0238501
G21051401G5B16	Nomascus_concolor	G5	G5B16	J	Unknown	2021-05-14	0.146129	0.726281	0.124318	0.00327154
G21052504G4B16	Nomascus_concolor	G4	G4B16	J	Unknown	2021-05-25	0.146129	0.726281	0.124318	0.00327154
G21053101G5B13	Nomascus_concolor	G5	G5B13	J	Unknown	2021-05-31	0.146129	0.726281	0.124318	0.00327154
G21052506G4D	Nomascus_concolor	G4	G4D	A	F	2021-05-25	0.146129	0.726281	0.124318	0.00327154
G21051602G6B	Nomascus_concolor	G6	G6B	A	F	2021-05-16	0.146129	0.726281	0.124318	0.00327154
G21052001G6A13	Nomascus_concolor	G6	G6A13	J	Unknown	2021-05-20	0.146129	0.726281	0.124318	0.00327154
G21050401G6A	Nomascus_concolor	G6	G6A	A	F	2021-05-04	0.146129	0.726281	0.124318	0.00327154
G21050704G6M2	Nomascus_concolor	G6	G6M2	A	M	2021-05-07	0.146129	0.726281	0.124318	0.00327154
G21050701G6A	Nomascus_concolor	G6	G6A	A	F	2021-05-07	0.146129	0.726281	0.124318	0.00327154
G21051302G6M2	Nomascus_concolor	G6	G6M2	A	M	2021-05-13	0.146129	0.726281	0.124318	0.00327154
G21051902G6B16	Nomascus_concolor	G6	G6B16	J	Unknown	2021-05-19	0.146129	0.726281	0.124318	0.00327154
G21051903G6M2	Nomascus_concolor	G6	G6M2	A	M	2021-05-19	0.146129	0.726281	0.124318	0.00327154
G21051301G6B16	Nomascus_concolor	G6	G6B16	J	Unknown	2021-05-13	0.146129	0.726281	0.124318	0.00327154
G21051601G6B	Nomascus_concolor	G6	G6B	A	F	2021-05-16	0.146129	0.726281	0.124318	0.00327154
G21052002G6M2	Nomascus_concolor	G6	G6M2	A	M	2021-05-20	0.146129	0.726281	0.124318	0.00327154
G21052003G6A16	Nomascus_concolor	G6	G6A16	J	Unknown	2021-05-20	0.146129	0.726281	0.124318	0.00327154
G21051901G6B	Nomascus_concolor	G6	G6B	A	F	2021-05-19	0.146129	0.726281	0.124318	0.00327154
G21051301G5A	Nomascus_concolor	G5	G5A	A	F	2021-05-13	0.146129	0.726281	0.124318	0.00327154
G21051101G6B16	Nomascus_concolor	G6	G6B16	J	Unknown	2021-05-11	0.146129	0.726281	0.124318	0.00327154
G21052701G5B13	Nomascus_concolor	G5	G5B13	J	Unknown	2021-05-27	0.146129	0.726281	0.124318	0.00327154
G21052103G5A	Nomascus_concolor	G5	G5A	A	F	2021-05-21	0.146129	0.726281	0.124318	0.00327154
G21061901G4D19	Nomascus_concolor	G4	G4D18	J	Unknown	2021-06-19	0.114519	0.803681	0.0817996	0
G21062501G4D16	Nomascus_concolor	G4	G4D16	J	Unknown	2021-06-25	0.114519	0.803681	0.0817996	0
G21062601G4D16	Nomascus_concolor	G4	G4D16	J	Unknown	2021-06-26	0.114519	0.803681	0.0817996	0
G21062206G6M2	Nomascus_concolor	G6	G6M2	A	M	2021-06-22	0.114519	0.803681	0.0817996	0
G21062201G6A	Nomascus_concolor	G6	G6A	A	F	2021-06-22	0.114519	0.803681	0.0817996	0
G21062203G6M2	Nomascus_concolor	G6	G6M2	A	M	2021-06-22	0.114519	0.803681	0.0817996	0
G21062204G6B16	Nomascus_concolor	G6	G6B16	J	Unknown	2021-06-22	0.114519	0.803681	0.0817996	0
G21061801G6B	Nomascus_concolor	G6	G6B	A	F	2021-06-18	0.114519	0.803681	0.0817996	0
G21061902G4M2	Nomascus_concolor	G4	G4M2	A	M	2021-06-19	0.114519	0.803681	0.0817996	0
G21061904G4B09	Nomascus_concolor	G4	G4B09	A	M	2021-06-19	0.114519	0.803681	0.0817996	0
G21061905G4D	Nomascus_concolor	G4	G4D	A	F	2021-06-19	0.114519	0.803681	0.0817996	0
G21062201G5M3	Nomascus_concolor	G5	G5M3	A	M	2021-06-22	0.114519	0.803681	0.0817996	0
G21062502G4B12	Nomascus_concolor	G4	G4B12	J	Unknown	2021-06-25	0.114519	0.803681	0.0817996	0
G21060101G5A	Nomascus_concolor	G5	G5A	A	F	2021-06-01	0.114519	0.803681	0.0817996	0
G21060301G5A	Nomascus_concolor	G5	G5A	A	F	2021-06-03	0.114519	0.803681	0.0817996	0
G21060302G5B	Nomascus_concolor	G5	G5B	A	F	2021-06-03	0.114519	0.803681	0.0817996	0
G21060303G5M3	Nomascus_concolor	G5	G5M3	A	M	2021-06-03	0.114519	0.803681	0.0817996	0
X025	Hoolock_tianxing	TB	B1	A	M	2018-10-26	0.0931174	0.765182	0.0202429	0.121457
X033	Hoolock_tianxing	TB	B1	A	M	2018-10-29	0.0931174	0.765182	0.0202429	0.121457
X034	Hoolock_tianxing	TB	B2	A	F	2018-10-29	0.0931174	0.765182	0.0202429	0.121457
X036	Hoolock_tianxing	TB	B1	A	M	2018-10-29	0.0931174	0.765182	0.0202429	0.121457
X035	Hoolock_tianxing	TB	B2	A	F	2018-10-29	0.0931174	0.765182	0.0202429	0.121457
X024	Hoolock_tianxing	TB	B2	A	F	2018-10-26	0.0931174	0.765182	0.0202429	0.121457
X022	Hoolock_tianxing	TB	B2	A	F	2018-10-26	0.0931174	0.765182	0.0202429	0.121457
X023	Hoolock_tianxing	TB	B1	A	M	2018-10-26	0.0931174	0.765182	0.0202429	0.121457
X020	Hoolock_tianxing	TB	B2	A	F	2018-10-25	0.0931174	0.765182	0.0202429	0.121457
X029	Hoolock_tianxing	TB	B2	A	F	2018-10-28	0.0931174	0.765182	0.0202429	0.121457
X019	Hoolock_tianxing	TB	B1	A	M	2018-10-25	0.0931174	0.765182	0.0202429	0.121457
X030	Hoolock_tianxing	TB	B1	A	M	2018-10-28	0.0931174	0.765182	0.0202429	0.121457
X031	Hoolock_tianxing	TB	B2	A	F	2018-10-28	0.0931174	0.765182	0.0202429	0.121457
X038	Hoolock_tianxing	TB	B1	A	M	2018-10-30	0.0931174	0.765182	0.0202429	0.121457
X028	Hoolock_tianxing	TB	B1	A	M	2018-10-27	0.0931174	0.765182	0.0202429	0.121457
X026	Hoolock_tianxing	TB	B1	A	M	2018-10-27	0.0931174	0.765182	0.0202429	0.121457
X021	Hoolock_tianxing	TB	B2	A	F	2018-10-25	0.0931174	0.765182	0.0202429	0.121457
X040	Hoolock_tianxing	TB	B1	A	M	2018-10-31	0.0931174	0.765182	0.0202429	0.121457
X039	Hoolock_tianxing	TB	B2	A	F	2018-10-31	0.0931174	0.765182	0.0202429	0.121457
X032	Hoolock_tianxing	TB	B1	A	M	2018-10-28	0.0931174	0.765182	0.0202429	0.121457
X027	Hoolock_tianxing	TB	B2	A	F	2018-10-27	0.0931174	0.765182	0.0202429	0.121457
B2022031108	Nomascus_hainanus	HB	Unknown	Unknown	Unknown	2022-03-11	0.0900243	0.63017	0.255474	0.0243309
B2022031107	Nomascus_hainanus	HB	BSA	A	M	2022-03-11	0.0900243	0.63017	0.255474	0.0243309
B2022030704	Nomascus_hainanus	HB	BF1	A	F	2022-03-07	0.0900243	0.63017	0.255474	0.0243309
B2022030806	Nomascus_hainanus	HB	BSA	A	M	2022-03-08	0.0900243	0.63017	0.255474	0.0243309
B2022031311	Nomascus_hainanus	HB	BF2	A	F	2022-03-13	0.0900243	0.63017	0.255474	0.0243309
B2022030703	Nomascus_hainanus	HB	BF2	A	F	2022-03-07	0.0900243	0.63017	0.255474	0.0243309
B2022030601	Nomascus_hainanus	HB	BSA	A	M	2022-03-06	0.0900243	0.63017	0.255474	0.0243309
B2022031812	Nomascus_hainanus	HB	BM1	A	M	2022-03-18	0.0900243	0.63017	0.255474	0.0243309
B2022031106	Nomascus_hainanus	HB	BF2	A	F	2022-03-11	0.0900243	0.63017	0.255474	0.0243309
B2022030602	Nomascus_hainanus	HB	BF2	A	F	2022-03-06	0.0900243	0.63017	0.255474	0.0243309
B2022031210	Nomascus_hainanus	HB	BF2	A	F	2022-03-12	0.0900243	0.63017	0.255474	0.0243309
G21092501G4B	Nomascus_concolor	G4	G4B	A	F	2021-09-25	0.0793651	0.906349	0	0.0142857
G21092503G4B12	Nomascus_concolor	G4	G4B12	J	Unknown	2021-09-25	0.0793651	0.906349	0	0.0142857
G21092406G4C12	Nomascus_concolor	G4	G4C12	J	Unknown	2021-09-24	0.0793651	0.906349	0	0.0142857
G21092402G4M2	Nomascus_concolor	G4	G4M2	A	M	2021-09-24	0.0793651	0.906349	0	0.0142857
G21092401G4D	Nomascus_concolor	G4	G4D	A	F	2021-09-24	0.0793651	0.906349	0	0.0142857
G21091902G6A13	Nomascus_concolor	G6	G6A13	J	Unknown	2021-09-19	0.0793651	0.906349	0	0.0142857
G21091801G6M2	Nomascus_concolor	G6	G6M2	A	M	2021-09-18	0.0793651	0.906349	0	0.0142857
G21091802G6A16	Nomascus_concolor	G6	G6A16	J	Unknown	2021-09-18	0.0793651	0.906349	0	0.0142857
G21092201G6A	Nomascus_concolor	G6	G6A	A	F	2021-09-22	0.0793651	0.906349	0	0.0142857
G21092202G6M2	Nomascus_concolor	G6	G6M2	A	M	2021-09-22	0.0793651	0.906349	0	0.0142857
G21091901G6A16	Nomascus_concolor	G6	G6A16	J	Unknown	2021-09-19	0.0793651	0.906349	0	0.0142857
G21092001G6B	Nomascus_concolor	G6	G6B	A	F	2021-09-20	0.0793651	0.906349	0	0.0142857
G21092301G6A	Nomascus_concolor	G6	G6A	A	F	2021-09-23	0.0793651	0.906349	0	0.0142857
G21092703G6B	Nomascus_concolor	G6	G6B	A	F	2021-09-27	0.0793651	0.906349	0	0.0142857
G21092701G6M2	Nomascus_concolor	G6	G6M2	A	M	2021-09-27	0.0793651	0.906349	0	0.0142857
G21090202G6B	Nomascus_concolor	G6	G6B	A	F	2021-09-02	0.0793651	0.906349	0	0.0142857
G21091803G6A	Nomascus_concolor	G6	G6A	A	F	2021-09-18	0.0793651	0.906349	0	0.0142857
G21090201G6A	Nomascus_concolor	G6	G6A	A	F	2021-09-02	0.0793651	0.906349	0	0.0142857
G21091804G6B	Nomascus_concolor	G6	G6B	A	F	2021-09-18	0.0793651	0.906349	0	0.0142857
B2022110201	Nomascus_hainanus	HB	BJ2	J	Unknown	2022-11-02	0.0773723	0.871533	0	0.0510949
B2022110506	Nomascus_hainanus	HB	Unknown	Unknown	Unknown	2022-11-05	0.0773723	0.871533	0	0.0510949
B2022111313	Nomascus_hainanus	HB	BF2	A	F	2022-11-13	0.0773723	0.871533	0	0.0510949
B2022110608	Nomascus_hainanus	HB	BF2	A	F	2022-11-06	0.0773723	0.871533	0	0.0510949
B2022110607	Nomascus_hainanus	HB	BF2	A	F	2022-11-06	0.0773723	0.871533	0	0.0510949
B2022110304	Nomascus_hainanus	HB	Unknown	Unknown	Unknown	2022-11-03	0.0773723	0.871533	0	0.0510949
B2022110203	Nomascus_hainanus	HB	BF1	A	F	2022-11-02	0.0773723	0.871533	0	0.0510949
B2022110609	Nomascus_hainanus	HB	BF2	A	F	2022-11-06	0.0773723	0.871533	0	0.0510949
B2022110812	Nomascus_hainanus	HB	Unknown	Unknown	Unknown	2022-11-08	0.0773723	0.871533	0	0.0510949
B2022110305	Nomascus_hainanus	HB	BM1	A	M	2022-11-03	0.0773723	0.871533	0	0.0510949
B2022110811	Nomascus_hainanus	HB	Unknown	Unknown	Unknown	2022-11-08	0.0773723	0.871533	0	0.0510949
Y023	Hoolock_tianxing	TA	A4	J	Unknown	2018-10-03	0.0690691	0.804805	0	0.126126
Y022	Hoolock_tianxing	TA	A1	A	M	2018-10-03	0.0690691	0.804805	0	0.126126
Y028	Hoolock_tianxing	TA	A1	A	M	2018-10-05	0.0690691	0.804805	0	0.126126
Y029	Hoolock_tianxing	TA	A1	A	M	2018-10-05	0.0690691	0.804805	0	0.126126
Y030	Hoolock_tianxing	TA	A2	A	F	2018-10-05	0.0690691	0.804805	0	0.126126
Y021	Hoolock_tianxing	TA	A2	A	F	2018-10-03	0.0690691	0.804805	0	0.126126
Y035	Hoolock_tianxing	TA	A2	A	F	2018-10-06	0.0690691	0.804805	0	0.126126
Y024	Hoolock_tianxing	TA	A1	A	M	2018-10-04	0.0690691	0.804805	0	0.126126
Y025	Hoolock_tianxing	TA	A2	A	F	2018-10-04	0.0690691	0.804805	0	0.126126
Y020	Hoolock_tianxing	TA	A2	A	F	2018-10-03	0.0690691	0.804805	0	0.126126
Y027	Hoolock_tianxing	TA	A2	A	F	2018-10-04	0.0690691	0.804805	0	0.126126
Y014	Hoolock_tianxing	TA	A2	A	F	2018-10-01	0.0690691	0.804805	0	0.126126
Y013	Hoolock_tianxing	TA	A4	J	Unknown	2018-10-01	0.0690691	0.804805	0	0.126126
Y034	Hoolock_tianxing	TA	A2	A	F	2018-10-06	0.0690691	0.804805	0	0.126126
Y019	Hoolock_tianxing	TA	A2	A	F	2018-10-03	0.0690691	0.804805	0	0.126126
Y033	Hoolock_tianxing	TA	A1	A	M	2018-10-06	0.0690691	0.804805	0	0.126126
Y018	Hoolock_tianxing	TA	A1	A	M	2018-10-03	0.0690691	0.804805	0	0.126126
Y015	Hoolock_tianxing	TA	A2	A	F	2018-10-02	0.0690691	0.804805	0	0.126126
Y026	Hoolock_tianxing	TA	A4	J	Unknown	2018-10-04	0.0690691	0.804805	0	0.126126
Y031	Hoolock_tianxing	TA	A4	J	Unknown	2018-10-05	0.0690691	0.804805	0	0.126126
Y016	Hoolock_tianxing	TA	A1	A	M	2018-10-02	0.0690691	0.804805	0	0.126126
Y032	Hoolock_tianxing	TA	A2	A	F	2018-10-05	0.0690691	0.804805	0	0.126126
Y017	Hoolock_tianxing	TA	A1	A	M	2018-10-02	0.0690691	0.804805	0	0.126126
Y036	Hoolock_tianxing	TA	A2	A	F	2018-10-07	0.0690691	0.804805	0	0.126126
Y037	Hoolock_tianxing	TA	A1	A	M	2018-10-07	0.0690691	0.804805	0	0.126126
Y038	Hoolock_tianxing	TA	A4	J	Unknown	2018-10-07	0.0690691	0.804805	0	0.126126
C220304	Nomascus_hainanus	HC	Unknown	Unknown	Unknown	2022-03-04	0.0689655	0.588071	0.342964	0
C220305	Nomascus_hainanus	HC	Unknown	Unknown	Unknown	2022-03-05	0.0689655	0.588071	0.342964	0
C220312	Nomascus_hainanus	HC	Unknown	Unknown	Unknown	2022-03-07	0.0689655	0.588071	0.342964	0
C220303	Nomascus_hainanus	HC	Unknown	Unknown	Unknown	2022-03-04	0.0689655	0.588071	0.342964	0
C220302	Nomascus_hainanus	HC	Unknown	Unknown	Unknown	2022-03-04	0.0689655	0.588071	0.342964	0
C220313	Nomascus_hainanus	HC	Unknown	Unknown	Unknown	2022-03-08	0.0689655	0.588071	0.342964	0
C220306	Nomascus_hainanus	HC	Unknown	Unknown	Unknown	2022-03-05	0.0689655	0.588071	0.342964	0
C220311	Nomascus_hainanus	HC	Unknown	Unknown	Unknown	2022-03-07	0.0689655	0.588071	0.342964	0
C220307	Nomascus_hainanus	HC	Unknown	Unknown	Unknown	2022-03-05	0.0689655	0.588071	0.342964	0
C220314	Nomascus_hainanus	HC	Unknown	Unknown	Unknown	2022-03-08	0.0689655	0.588071	0.342964	0
C220308	Nomascus_hainanus	HC	Unknown	Unknown	Unknown	2022-03-05	0.0689655	0.588071	0.342964	0
C220310	Nomascus_hainanus	HC	Unknown	Unknown	Unknown	2022-03-06	0.0689655	0.588071	0.342964	0
C220315	Nomascus_hainanus	HC	Unknown	Unknown	Unknown	2022-03-09	0.0689655	0.588071	0.342964	0
C220316	Nomascus_hainanus	HC	Unknown	Unknown	Unknown	2022-03-09	0.0689655	0.588071	0.342964	0
C220317	Nomascus_hainanus	HC	Unknown	Unknown	Unknown	2022-03-09	0.0689655	0.588071	0.342964	0
C220318	Nomascus_hainanus	HC	Unknown	Unknown	Unknown	2022-03-09	0.0689655	0.588071	0.342964	0
C220319	Nomascus_hainanus	HC	Unknown	Unknown	Unknown	2022-03-09	0.0689655	0.588071	0.342964	0
C220309	Nomascus_hainanus	HC	Unknown	Unknown	Unknown	2022-03-06	0.0689655	0.588071	0.342964	0
G21051402G5B13	Nomascus_concolor	G5	G5B13	J	Unknown	2021-05-14	0.0648415	0.894092	0.00144092	0.0396254
G21111301G5B13	Nomascus_concolor	G5	G5B13	J	Unknown	2021-11-13	0.0648415	0.894092	0.00144092	0.0396254
G21110401G6A19	Nomascus_concolor	G6	G6A19	J	Unknown	2021-11-04	0.0648415	0.894092	0.00144092	0.0396254
G21110402G6A16	Nomascus_concolor	G6	G6A16	J	Unknown	2021-11-04	0.0648415	0.894092	0.00144092	0.0396254
G21110804G6A	Nomascus_concolor	G6	G6A	A	F	2021-11-08	0.0648415	0.894092	0.00144092	0.0396254
G21110803G6A19	Nomascus_concolor	G6	G6A19	J	Unknown	2021-11-08	0.0648415	0.894092	0.00144092	0.0396254
G21111801G6B	Nomascus_concolor	G6	G6B	A	F	2021-11-18	0.0648415	0.894092	0.00144092	0.0396254
G21112201G6B	Nomascus_concolor	G6	G6B	A	F	2021-11-22	0.0648415	0.894092	0.00144092	0.0396254
G21110801G6A13	Nomascus_concolor	G6	G6A13	J	Unknown	2021-11-08	0.0648415	0.894092	0.00144092	0.0396254
G21110702G6A	Nomascus_concolor	G6	G6A	A	F	2021-11-07	0.0648415	0.894092	0.00144092	0.0396254
G21110301G5B13	Nomascus_concolor	G5	G5B13	J	Unknown	2021-11-03	0.0648415	0.894092	0.00144092	0.0396254
G21111401G5B13	Nomascus_concolor	G5	G5B13	J	Unknown	2021-11-14	0.0648415	0.894092	0.00144092	0.0396254
G21112501G5A	Nomascus_concolor	G5	G5A	A	F	2021-11-25	0.0648415	0.894092	0.00144092	0.0396254
G21112501G4C12	Nomascus_concolor	G4	G4C12	J	Unknown	2021-11-25	0.0648415	0.894092	0.00144092	0.0396254
C220706	Nomascus_hainanus	HC	Unknown	Unknown	Unknown	2022-07-06	0.0645161	0.917419	0	0.0180645
C220707	Nomascus_hainanus	HC	CM2	A	M	2022-07-08	0.0645161	0.917419	0	0.0180645
C220709	Nomascus_hainanus	HC	CJ1	J	Unknown	2022-07-08	0.0645161	0.917419	0	0.0180645
C220710	Nomascus_hainanus	HC	Unknown	Unknown	Unknown	2022-07-08	0.0645161	0.917419	0	0.0180645
C220708	Nomascus_hainanus	HC	Unknown	Unknown	Unknown	2022-07-08	0.0645161	0.917419	0	0.0180645
C220711	Nomascus_hainanus	HC	CM1	A	M	2022-07-08	0.0645161	0.917419	0	0.0180645
C220712	Nomascus_hainanus	HC	Unknown	Unknown	Unknown	2022-07-08	0.0645161	0.917419	0	0.0180645
C220713	Nomascus_hainanus	HC	CF2	A	F	2022-07-09	0.0645161	0.917419	0	0.0180645
C220714	Nomascus_hainanus	HC	Unknown	Unknown	Unknown	2022-07-09	0.0645161	0.917419	0	0.0180645
C220715	Nomascus_hainanus	HC	Unknown	Unknown	Unknown	2022-07-09	0.0645161	0.917419	0	0.0180645
C220716	Nomascus_hainanus	HC	Unknown	Unknown	Unknown	2022-07-09	0.0645161	0.917419	0	0.0180645
C220701	Nomascus_hainanus	HC	CM2	A	M	2022-07-05	0.0645161	0.917419	0	0.0180645
C220702	Nomascus_hainanus	HC	Unknown	Unknown	Unknown	2022-07-05	0.0645161	0.917419	0	0.0180645
C220703	Nomascus_hainanus	HC	Unknown	Unknown	Unknown	2022-07-05	0.0645161	0.917419	0	0.0180645
C220704	Nomascus_hainanus	HC	Unknown	Unknown	Unknown	2022-07-05	0.0645161	0.917419	0	0.0180645
B2022070701	Nomascus_hainanus	HB	BF2	A	F	2022-07-07	0.0578662	0.904159	0	0.0379747
B2022071605	Nomascus_hainanus	HB	Unknown	Unknown	Unknown	2022-07-16	0.0578662	0.904159	0	0.0379747
B2022071604	Nomascus_hainanus	HB	BF2	A	F	2022-07-16	0.0578662	0.904159	0	0.0379747
B2022120602	Nomascus_hainanus	HB	BM1	A	M	2022-12-06	0.0542763	0.866776	0.00822368	0.0707237
B2022120603	Nomascus_hainanus	HB	BM2	A	M	2022-12-06	0.0542763	0.866776	0.00822368	0.0707237
B2022120604	Nomascus_hainanus	HB	Unknown	Unknown	Unknown	2022-12-06	0.0542763	0.866776	0.00822368	0.0707237
B2022121010	Nomascus_hainanus	HB	BF2	A	F	2022-12-10	0.0542763	0.866776	0.00822368	0.0707237
B2022121009	Nomascus_hainanus	HB	BF1	A	F	2022-12-10	0.0542763	0.866776	0.00822368	0.0707237
B2022120907	Nomascus_hainanus	HB	Unknown	Unknown	Unknown	2022-12-09	0.0542763	0.866776	0.00822368	0.0707237
B2022120908	Nomascus_hainanus	HB	Unknown	Unknown	Unknown	2022-12-09	0.0542763	0.866776	0.00822368	0.0707237
B2022120605	Nomascus_hainanus	HB	BF2	A	F	2022-12-06	0.0542763	0.866776	0.00822368	0.0707237
B2022120401	Nomascus_hainanus	HB	BF2	A	F	2022-12-04	0.0542763	0.866776	0.00822368	0.0707237
B2022120806	Nomascus_hainanus	HB	BM1	A	M	2022-12-08	0.0542763	0.866776	0.00822368	0.0707237
C220216	Nomascus_hainanus	HC	CJ3	J	Unknown	2022-02-13	0.0532292	0.731015	0.215756	0
C220214	Nomascus_hainanus	HC	CM1	A	M	2022-02-13	0.0532292	0.731015	0.215756	0
C220209	Nomascus_hainanus	HC	CJ3	J	Unknown	2022-02-12	0.0532292	0.731015	0.215756	0
C220208	Nomascus_hainanus	HC	CF2	A	F	2022-02-12	0.0532292	0.731015	0.215756	0
C220210	Nomascus_hainanus	HC	CM1	A	M	2022-02-12	0.0532292	0.731015	0.215756	0
C220212	Nomascus_hainanus	HC	CF2	A	F	2022-02-13	0.0532292	0.731015	0.215756	0
C220215	Nomascus_hainanus	HC	Unknown	Unknown	Unknown	2022-02-13	0.0532292	0.731015	0.215756	0
C220213	Nomascus_hainanus	HC	CJ1	J	Unknown	2022-02-13	0.0532292	0.731015	0.215756	0
C220211	Nomascus_hainanus	HC	Unknown	Unknown	Unknown	2022-02-13	0.0532292	0.731015	0.215756	0
C220207	Nomascus_hainanus	HC	CJ1	J	Unknown	2022-02-12	0.0532292	0.731015	0.215756	0
C220204	Nomascus_hainanus	HC	CM1	A	M	2022-02-11	0.0532292	0.731015	0.215756	0
C220203	Nomascus_hainanus	HC	CM1	A	M	2022-02-10	0.0532292	0.731015	0.215756	0
C220218	Nomascus_hainanus	HC	CJ3	J	Unknown	2022-02-15	0.0532292	0.731015	0.215756	0
C220205	Nomascus_hainanus	HC	CJ1	J	Unknown	2022-02-11	0.0532292	0.731015	0.215756	0
C220206	Nomascus_hainanus	HC	CF2	A	F	2022-02-12	0.0532292	0.731015	0.215756	0
C220201	Nomascus_hainanus	HC	CJ1	J	Unknown	2022-02-10	0.0532292	0.731015	0.215756	0
C220202	Nomascus_hainanus	HC	Unknown	Unknown	Unknown	2022-02-10	0.0532292	0.731015	0.215756	0
X009	Hoolock_tianxing	TB	B1	A	M	2018-09-17	0.0515021	0.824034	0	0.124464
X015	Hoolock_tianxing	TB	B1	A	M	2018-09-18	0.0515021	0.824034	0	0.124464
X003	Hoolock_tianxing	TB	B1	A	M	2018-09-13	0.0515021	0.824034	0	0.124464
X004	Hoolock_tianxing	TB	B2	A	F	2018-09-13	0.0515021	0.824034	0	0.124464
X010	Hoolock_tianxing	TB	B1	A	M	2018-09-17	0.0515021	0.824034	0	0.124464
X014	Hoolock_tianxing	TB	B2	A	F	2018-09-18	0.0515021	0.824034	0	0.124464
X011	Hoolock_tianxing	TB	B2	A	F	2018-09-17	0.0515021	0.824034	0	0.124464
X016	Hoolock_tianxing	TB	B2	A	F	2018-09-18	0.0515021	0.824034	0	0.124464
X002	Hoolock_tianxing	TB	B2	A	F	2018-09-13	0.0515021	0.824034	0	0.124464
X001	Hoolock_tianxing	TB	B1	A	M	2018-09-13	0.0515021	0.824034	0	0.124464
X012	Hoolock_tianxing	TB	B1	A	M	2018-09-17	0.0515021	0.824034	0	0.124464
X008	Hoolock_tianxing	TB	B1	A	M	2018-09-16	0.0515021	0.824034	0	0.124464
X017	Hoolock_tianxing	TB	B1	A	M	2018-09-19	0.0515021	0.824034	0	0.124464
X018	Hoolock_tianxing	TB	B2	A	F	2018-09-19	0.0515021	0.824034	0	0.124464
X007	Hoolock_tianxing	TB	B2	A	F	2018-09-16	0.0515021	0.824034	0	0.124464
X005	Hoolock_tianxing	TB	B2	A	F	2018-09-16	0.0515021	0.824034	0	0.124464
X006	Hoolock_tianxing	TB	B1	A	M	2018-09-16	0.0515021	0.824034	0	0.124464
Y003	Hoolock_tianxing	TA	A2	A	F	2018-09-27	0.0515021	0.824034	0	0.124464
Y002	Hoolock_tianxing	TA	A4	J	Unknown	2018-09-27	0.0515021	0.824034	0	0.124464
Y009	Hoolock_tianxing	TA	A1	A	M	2018-09-29	0.0515021	0.824034	0	0.124464
Y007	Hoolock_tianxing	TA	A4	J	Unknown	2018-09-28	0.0515021	0.824034	0	0.124464
Y001	Hoolock_tianxing	TA	A1	A	M	2018-09-27	0.0515021	0.824034	0	0.124464
Y006	Hoolock_tianxing	TA	A2	A	F	2018-09-28	0.0515021	0.824034	0	0.124464
Y004	Hoolock_tianxing	TA	A4	J	Unknown	2018-09-28	0.0515021	0.824034	0	0.124464
Y005	Hoolock_tianxing	TA	A2	A	F	2018-09-28	0.0515021	0.824034	0	0.124464
Y008	Hoolock_tianxing	TA	A4	J	Unknown	2018-09-29	0.0515021	0.824034	0	0.124464
Y010	Hoolock_tianxing	TA	A1	A	M	2018-09-30	0.0515021	0.824034	0	0.124464
Y012	Hoolock_tianxing	TA	A2	A	F	2018-09-30	0.0515021	0.824034	0	0.124464
Y011	Hoolock_tianxing	TA	A1	A	M	2018-09-30	0.0515021	0.824034	0	0.124464
B2022101107	Nomascus_hainanus	HB	Unknown	Unknown	Unknown	2022-10-11	0.0508744	0.920509	0	0.0286169
B2022101208	Nomascus_hainanus	HB	Unknown	Unknown	Unknown	2022-10-12	0.0508744	0.920509	0	0.0286169
B2022100706	Nomascus_hainanus	HB	Unknown	Unknown	Unknown	2022-10-07	0.0508744	0.920509	0	0.0286169
B2022101209	Nomascus_hainanus	HB	Unknown	Unknown	Unknown	2022-10-12	0.0508744	0.920509	0	0.0286169
B2022101211	Nomascus_hainanus	HB	BF2	A	F	2022-10-12	0.0508744	0.920509	0	0.0286169
B2022100605	Nomascus_hainanus	HB	BJ2	J	Unknown	2022-10-07	0.0508744	0.920509	0	0.0286169
B2022101210	Nomascus_hainanus	HB	Unknown	Unknown	Unknown	2022-10-12	0.0508744	0.920509	0	0.0286169
B2022100604	Nomascus_hainanus	HB	BF2	A	F	2022-10-06	0.0508744	0.920509	0	0.0286169
B2022101614	Nomascus_hainanus	HB	BJ2	J	Unknown	2022-10-16	0.0508744	0.920509	0	0.0286169
B2022100601	Nomascus_hainanus	HB	BF2	A	F	2022-10-06	0.0508744	0.920509	0	0.0286169
B2022100602	Nomascus_hainanus	HB	Unknown	Unknown	Unknown	2022-10-06	0.0508744	0.920509	0	0.0286169
B2022101312	Nomascus_hainanus	HB	Unknown	Unknown	Unknown	2022-10-13	0.0508744	0.920509	0	0.0286169
B2022050702	Nomascus_hainanus	HB	Unknown	Unknown	Unknown	2022-05-07	0.0493421	0.911184	0	0.0394737
B2022051003	Nomascus_hainanus	HB	BF2	A	F	2022-05-10	0.0493421	0.911184	0	0.0394737
B2022050601	Nomascus_hainanus	HB	BF2	A	F	2022-05-06	0.0493421	0.911184	0	0.0394737
B2022051004	Nomascus_hainanus	HB	Unknown	Unknown	Unknown	2022-05-10	0.0493421	0.911184	0	0.0394737
B2022051506	Nomascus_hainanus	HB	Unknown	Unknown	Unknown	2022-05-15	0.0493421	0.911184	0	0.0394737
B2022051509	Nomascus_hainanus	HB	Unknown	Unknown	Unknown	2022-05-15	0.0493421	0.911184	0	0.0394737
B2022051507	Nomascus_hainanus	HB	Unknown	Unknown	Unknown	2022-05-15	0.0493421	0.911184	0	0.0394737
B2022051508	Nomascus_hainanus	HB	Unknown	Unknown	Unknown	2022-05-15	0.0493421	0.911184	0	0.0394737
B2022051305	Nomascus_hainanus	HB	BF1	A	F	2022-05-13	0.0493421	0.911184	0	0.0394737
B2022082113	Nomascus_hainanus	HB	BF2	A	F	2022-08-21	0.0481696	0.874759	0	0.0770713
B2022082111	Nomascus_hainanus	HB	BF1	A	F	2022-08-21	0.0481696	0.874759	0	0.0770713
B2022080302	Nomascus_hainanus	HB	BM1	A	M	2022-08-03	0.0481696	0.874759	0	0.0770713
B2022082215	Nomascus_hainanus	HB	BF2	A	F	2022-08-22	0.0481696	0.874759	0	0.0770713
B2022082216	Nomascus_hainanus	HB	Unknown	Unknown	Unknown	2022-08-22	0.0481696	0.874759	0	0.0770713
B2022080305	Nomascus_hainanus	HB	Unknown	Unknown	Unknown	2022-08-03	0.0481696	0.874759	0	0.0770713
B2022082217	Nomascus_hainanus	HB	BM2	A	M	2022-08-22	0.0481696	0.874759	0	0.0770713
B2022082219	Nomascus_hainanus	HB	BF2	A	F	2022-08-22	0.0481696	0.874759	0	0.0770713
B2022081809	Nomascus_hainanus	HB	BM1	A	M	2022-08-18	0.0481696	0.874759	0	0.0770713
B2022080407	Nomascus_hainanus	HB	BM1	A	M	2022-08-04	0.0481696	0.874759	0	0.0770713
C221110	Nomascus_hainanus	HC	Unknown	Unknown	Unknown	2022-11-02	0.0454545	0.926004	0	0.0285412
C221108	Nomascus_hainanus	HC	Unknown	Unknown	Unknown	2022-11-02	0.0454545	0.926004	0	0.0285412
C221117	Nomascus_hainanus	HC	Unknown	Unknown	Unknown	2022-11-05	0.0454545	0.926004	0	0.0285412
C221101	Nomascus_hainanus	HC	Unknown	Unknown	Unknown	2022-11-01	0.0454545	0.926004	0	0.0285412
C221107	Nomascus_hainanus	HC	Unknown	Unknown	Unknown	2022-11-02	0.0454545	0.926004	0	0.0285412
C221118	Nomascus_hainanus	HC	Unknown	Unknown	Unknown	2022-11-05	0.0454545	0.926004	0	0.0285412
C221111	Nomascus_hainanus	HC	CM1	A	M	2022-11-02	0.0454545	0.926004	0	0.0285412
C221102	Nomascus_hainanus	HC	Unknown	Unknown	Unknown	2022-11-01	0.0454545	0.926004	0	0.0285412
C221114	Nomascus_hainanus	HC	Unknown	Unknown	Unknown	2022-11-03	0.0454545	0.926004	0	0.0285412
C221109	Nomascus_hainanus	HC	Unknown	Unknown	Unknown	2022-11-02	0.0454545	0.926004	0	0.0285412
C221106	Nomascus_hainanus	HC	Unknown	Unknown	Unknown	2022-11-02	0.0454545	0.926004	0	0.0285412
C221113	Nomascus_hainanus	HC	Unknown	Unknown	Unknown	2022-11-03	0.0454545	0.926004	0	0.0285412
C221116	Nomascus_hainanus	HC	Unknown	Unknown	Unknown	2022-11-04	0.0454545	0.926004	0	0.0285412
C221115	Nomascus_hainanus	HC	Unknown	Unknown	Unknown	2022-11-04	0.0454545	0.926004	0	0.0285412
C221104	Nomascus_hainanus	HC	Unknown	Unknown	Unknown	2022-11-01	0.0454545	0.926004	0	0.0285412
C221105	Nomascus_hainanus	HC	Unknown	Unknown	Unknown	2022-11-01	0.0454545	0.926004	0	0.0285412
C221103	Nomascus_hainanus	HC	CJ2	J	Unknown	2022-11-01	0.0454545	0.926004	0	0.0285412
C221112	Nomascus_hainanus	HC	Unknown	Unknown	Unknown	2022-11-03	0.0454545	0.926004	0	0.0285412
G21082801G6B	Nomascus_concolor	G6	G6B	A	F	2021-08-28	0.0418904	0.938776	0.00966702	0.00966702
G21082103G6M2	Nomascus_concolor	G6	G6M2	A	M	2021-08-21	0.0418904	0.938776	0.00966702	0.00966702
G21082902G6M2	Nomascus_concolor	G6	G6M2	A	M	2021-08-29	0.0418904	0.938776	0.00966702	0.00966702
G21082903G6A16	Nomascus_concolor	G6	G6A16	J	Unknown	2021-08-29	0.0418904	0.938776	0.00966702	0.00966702
G21082904G6B16	Nomascus_concolor	G6	G6B16	J	Unknown	2021-08-29	0.0418904	0.938776	0.00966702	0.00966702
G21082104G6A13	Nomascus_concolor	G6	G6A13	J	Unknown	2021-08-21	0.0418904	0.938776	0.00966702	0.00966702
G21082105G6B16	Nomascus_concolor	G6	G6B16	J	Unknown	2021-08-21	0.0418904	0.938776	0.00966702	0.00966702
G21081301G6M2	Nomascus_concolor	G6	G6M2	A	M	2021-08-13	0.0418904	0.938776	0.00966702	0.00966702
G21081302G6A16	Nomascus_concolor	G6	G6A16	J	Unknown	2021-08-13	0.0418904	0.938776	0.00966702	0.00966702
G21081303G6B16	Nomascus_concolor	G6	G6B16	J	Unknown	2021-08-13	0.0418904	0.938776	0.00966702	0.00966702
G21082901G5M3	Nomascus_concolor	G5	G5M3	A	M	2021-08-29	0.0418904	0.938776	0.00966702	0.00966702
C220502	Nomascus_hainanus	HC	CJ1	J	Unknown	2022-05-05	0.03861	0.909653	0.0517375	0
C220503	Nomascus_hainanus	HC	CM1	A	M	2022-05-05	0.03861	0.909653	0.0517375	0
C220511	Nomascus_hainanus	HC	Unknown	Unknown	Unknown	2022-05-08	0.03861	0.909653	0.0517375	0
C220512	Nomascus_hainanus	HC	Unknown	Unknown	Unknown	2022-05-08	0.03861	0.909653	0.0517375	0
C220510	Nomascus_hainanus	HC	Unknown	Unknown	Unknown	2022-05-08	0.03861	0.909653	0.0517375	0
C220515	Nomascus_hainanus	HC	Unknown	Unknown	Unknown	2022-05-09	0.03861	0.909653	0.0517375	0
C220506	Nomascus_hainanus	HC	CF2	A	F	2022-05-08	0.03861	0.909653	0.0517375	0
C220507	Nomascus_hainanus	HC	CM2	A	M	2022-05-08	0.03861	0.909653	0.0517375	0
C220514	Nomascus_hainanus	HC	Unknown	Unknown	Unknown	2022-05-09	0.03861	0.909653	0.0517375	0
C220509	Nomascus_hainanus	HC	CM2	A	M	2022-05-08	0.03861	0.909653	0.0517375	0
C220501	Nomascus_hainanus	HC	CJ3	J	Unknown	2022-05-05	0.03861	0.909653	0.0517375	0
C220508	Nomascus_hainanus	HC	CJ3	J	Unknown	2022-05-08	0.03861	0.909653	0.0517375	0
C220513	Nomascus_hainanus	HC	CF2	A	F	2022-05-09	0.03861	0.909653	0.0517375	0
G21101601G6B	Nomascus_concolor	G6	G6B	A	F	2021-10-16	0.0336134	0.896008	0.00210084	0.0682773
G21100104G6M2	Nomascus_concolor	G6	G6M2	A	M	2021-10-01	0.0336134	0.896008	0.00210084	0.0682773
G21101305G6A16	Nomascus_concolor	G6	G6A16	J	Unknown	2021-10-13	0.0336134	0.896008	0.00210084	0.0682773
G21100201G6M2	Nomascus_concolor	G6	G6M2	A	M	2021-10-02	0.0336134	0.896008	0.00210084	0.0682773
G21100202G6M2	Nomascus_concolor	G6	G6M2	A	M	2021-10-02	0.0336134	0.896008	0.00210084	0.0682773
G21101303G6A	Nomascus_concolor	G6	G6A	A	F	2021-10-13	0.0336134	0.896008	0.00210084	0.0682773
G21101301G6B	Nomascus_concolor	G6	G6B	A	F	2021-10-13	0.0336134	0.896008	0.00210084	0.0682773
G21101302G6A	Nomascus_concolor	G6	G6A	A	F	2021-10-13	0.0336134	0.896008	0.00210084	0.0682773
G21100105G6A	Nomascus_concolor	G6	G6A	A	F	2021-10-01	0.0336134	0.896008	0.00210084	0.0682773
G21100106G6B	Nomascus_concolor	G6	G6B	A	F	2021-10-01	0.0336134	0.896008	0.00210084	0.0682773
G21100108G6B16	Nomascus_concolor	G6	G6B16	J	Unknown	2021-10-01	0.0336134	0.896008	0.00210084	0.0682773
G21101202G6M2	Nomascus_concolor	G6	G6M2	A	M	2021-10-12	0.0336134	0.896008	0.00210084	0.0682773
G21100101G6A16	Nomascus_concolor	G6	G6A16	J	Unknown	2021-10-01	0.0336134	0.896008	0.00210084	0.0682773
G21100103G6A13	Nomascus_concolor	G6	G6A13	J	Unknown	2021-10-01	0.0336134	0.896008	0.00210084	0.0682773
G21101304G6B	Nomascus_concolor	G6	G6B	A	F	2021-10-13	0.0336134	0.896008	0.00210084	0.0682773
G21102803G4D18	Nomascus_concolor	G4	G4D18	J	Unknown	2021-10-28	0.0336134	0.896008	0.00210084	0.0682773
G21102802G4D	Nomascus_concolor	G4	G4D	A	F	2021-10-28	0.0336134	0.896008	0.00210084	0.0682773
G21101502G4B12	Nomascus_concolor	G4	G4B12	J	Unknown	2021-10-15	0.0336134	0.896008	0.00210084	0.0682773
G21101501G4B15	Nomascus_concolor	G4	G4B15	J	Unknown	2021-10-15	0.0336134	0.896008	0.00210084	0.0682773
C221210	Nomascus_hainanus	HC	CF1	A	F	2022-12-20	0.0241327	0.956259	0	0.0196078
C221208	Nomascus_hainanus	HC	CF2	A	F	2022-12-04	0.0241327	0.956259	0	0.0196078
C221206	Nomascus_hainanus	HC	CJ2	J	Unknown	2022-12-04	0.0241327	0.956259	0	0.0196078
C221207	Nomascus_hainanus	HC	CF1	A	F	2022-12-04	0.0241327	0.956259	0	0.0196078
C221209	Nomascus_hainanus	HC	Unknown	Unknown	Unknown	2022-12-06	0.0241327	0.956259	0	0.0196078
C221202	Nomascus_hainanus	HC	Unknown	Unknown	Unknown	2022-12-03	0.0241327	0.956259	0	0.0196078
C221203	Nomascus_hainanus	HC	Unknown	Unknown	Unknown	2022-12-03	0.0241327	0.956259	0	0.0196078
C221201	Nomascus_hainanus	HC	Unknown	Unknown	Unknown	2022-12-03	0.0241327	0.956259	0	0.0196078
C221205	Nomascus_hainanus	HC	Unknown	Unknown	Unknown	2022-12-03	0.0241327	0.956259	0	0.0196078
C221204	Nomascus_hainanus	HC	Unknown	Unknown	Unknown	2022-12-03	0.0241327	0.956259	0	0.0196078
C220804	Nomascus_hainanus	HC	CF1	A	F	2022-08-14	0.0233236	0.906706	0	0.0699708
C220805	Nomascus_hainanus	HC	CF2	A	F	2022-08-14	0.0233236	0.906706	0	0.0699708
C220801	Nomascus_hainanus	HC	Unknown	Unknown	Unknown	2022-08-02	0.0233236	0.906706	0	0.0699708
C220806	Nomascus_hainanus	HC	CM1	A	M	2022-08-14	0.0233236	0.906706	0	0.0699708
C220802	Nomascus_hainanus	HC	Unknown	Unknown	Unknown	2022-08-02	0.0233236	0.906706	0	0.0699708
C220803	Nomascus_hainanus	HC	CJ2	J	Unknown	2022-08-05	0.0233236	0.906706	0	0.0699708
C220809	Nomascus_hainanus	HC	Unknown	Unknown	Unknown	2022-08-28	0.0233236	0.906706	0	0.0699708
C220811	Nomascus_hainanus	HC	CM2	A	M	2022-08-29	0.0233236	0.906706	0	0.0699708
C220810	Nomascus_hainanus	HC	Unknown	Unknown	Unknown	2022-08-28	0.0233236	0.906706	0	0.0699708
C220812	Nomascus_hainanus	HC	Unknown	Unknown	Unknown	2022-08-29	0.0233236	0.906706	0	0.0699708
C220808	Nomascus_hainanus	HC	CM2	A	M	2022-08-16	0.0233236	0.906706	0	0.0699708
B2022042910	Nomascus_hainanus	HB	BF2	A	F	2022-04-29	0.0228216	0.904564	0.00829875	0.0643154
B2022042804	Nomascus_hainanus	HB	BF2	A	F	2022-04-28	0.0228216	0.904564	0.00829875	0.0643154
B2022042601	Nomascus_hainanus	HB	Unknown	Unknown	Unknown	2022-04-26	0.0228216	0.904564	0.00829875	0.0643154
B2022042807	Nomascus_hainanus	HB	BF2	A	F	2022-04-28	0.0228216	0.904564	0.00829875	0.0643154
B2022042703	Nomascus_hainanus	HB	Unknown	Unknown	Unknown	2022-04-27	0.0228216	0.904564	0.00829875	0.0643154
B2022042602	Nomascus_hainanus	HB	BF2	A	F	2022-04-26	0.0228216	0.904564	0.00829875	0.0643154
B2022042805	Nomascus_hainanus	HB	BF2	A	F	2022-04-28	0.0228216	0.904564	0.00829875	0.0643154
B2022042909	Nomascus_hainanus	HB	Unknown	Unknown	Unknown	2022-04-29	0.0228216	0.904564	0.00829875	0.0643154
B2022042911	Nomascus_hainanus	HB	BM1	A	M	2022-04-29	0.0228216	0.904564	0.00829875	0.0643154
B2022042808	Nomascus_hainanus	HB	BF2	A	F	2022-04-28	0.0228216	0.904564	0.00829875	0.0643154
B2022042806	Nomascus_hainanus	HB	BF2	A	F	2022-04-28	0.0228216	0.904564	0.00829875	0.0643154
C221019	Nomascus_hainanus	HC	Unknown	Unknown	Unknown	2022-10-22	0.0215385	0.958462	0	0.02
C221005	Nomascus_hainanus	HC	CF1	A	F	2022-10-16	0.0215385	0.958462	0	0.02
C221008	Nomascus_hainanus	HC	CF2	A	F	2022-10-18	0.0215385	0.958462	0	0.02
C221004	Nomascus_hainanus	HC	CJ1	J	Unknown	2022-10-16	0.0215385	0.958462	0	0.02
C221017	Nomascus_hainanus	HC	Unknown	Unknown	Unknown	2022-10-22	0.0215385	0.958462	0	0.02
C221009	Nomascus_hainanus	HC	CJ1	J	Unknown	2022-10-18	0.0215385	0.958462	0	0.02
C221014	Nomascus_hainanus	HC	Unknown	Unknown	Unknown	2022-10-22	0.0215385	0.958462	0	0.02
C221015	Nomascus_hainanus	HC	CJ2	J	Unknown	2022-10-22	0.0215385	0.958462	0	0.02
C221010	Nomascus_hainanus	HC	CF2	A	F	2022-10-18	0.0215385	0.958462	0	0.02
C221011	Nomascus_hainanus	HC	Unknown	Unknown	Unknown	2022-10-18	0.0215385	0.958462	0	0.02
C221012	Nomascus_hainanus	HC	Unknown	Unknown	Unknown	2022-10-18	0.0215385	0.958462	0	0.02
C221013	Nomascus_hainanus	HC	CF2	A	F	2022-10-18	0.0215385	0.958462	0	0.02
C221001	Nomascus_hainanus	HC	Unknown	Unknown	Unknown	2022-10-01	0.0215385	0.958462	0	0.02
C221003	Nomascus_hainanus	HC	CF2	A	F	2022-10-16	0.0215385	0.958462	0	0.02
C221002	Nomascus_hainanus	HC	Unknown	Unknown	Unknown	2022-10-01	0.0215385	0.958462	0	0.02
B2022090305	Nomascus_hainanus	HB	BF2	A	F	2022-09-03	0.0190616	0.960411	0	0.0205279
B2022090306	Nomascus_hainanus	HB	BM2	A	M	2022-09-03	0.0190616	0.960411	0	0.0205279
B2022090201	Nomascus_hainanus	HB	BM1	A	M	2022-09-02	0.0190616	0.960411	0	0.0205279
B2022090307	Nomascus_hainanus	HB	Unknown	Unknown	Unknown	2022-09-03	0.0190616	0.960411	0	0.0205279
B2022090202	Nomascus_hainanus	HB	BF2	A	F	2022-09-02	0.0190616	0.960411	0	0.0205279
B2022090203	Nomascus_hainanus	HB	Unknown	Unknown	Unknown	2022-09-02	0.0190616	0.960411	0	0.0205279
B2022090204	Nomascus_hainanus	HB	BM2	A	M	2022-09-02	0.0190616	0.960411	0	0.0205279
B2022090308	Nomascus_hainanus	HB	BF2	A	F	2022-09-03	0.0190616	0.960411	0	0.0205279
B2022090510	Nomascus_hainanus	HB	Unknown	Unknown	Unknown	2022-09-05	0.0190616	0.960411	0	0.0205279
B2022090511	Nomascus_hainanus	HB	Unknown	Unknown	Unknown	2022-09-05	0.0190616	0.960411	0	0.0205279
B2022090409	Nomascus_hainanus	HB	BF2	A	F	2022-09-04	0.0190616	0.960411	0	0.0205279
B2022062005	Nomascus_hainanus	HB	Unknown	Unknown	Unknown	2022-06-20	0.0167598	0.946927	0	0.0363128
B2022062004	Nomascus_hainanus	HB	Unknown	Unknown	Unknown	2022-06-20	0.0167598	0.946927	0	0.0363128
B2022061301	Nomascus_hainanus	HB	Unknown	Unknown	Unknown	2022-06-13	0.0167598	0.946927	0	0.0363128
B2022061303	Nomascus_hainanus	HB	BF2	A	F	2022-06-13	0.0167598	0.946927	0	0.0363128
B2022061302	Nomascus_hainanus	HB	Unknown	Unknown	Unknown	2022-06-13	0.0167598	0.946927	0	0.0363128
B2022060401	Nomascus_hainanus	HB	CM1	A	M	2022-06-04	0.0167598	0.946927	0	0.0363128
B2022060501	Nomascus_hainanus	HB	CF2	A	F	2022-06-05	0.0167598	0.946927	0	0.0363128
C220908	Nomascus_hainanus	HC	CM2	A	M	2022-09-17	0.00332226	0.975083	0	0.0215947
C220910	Nomascus_hainanus	HC	Unknown	Unknown	Unknown	2022-09-17	0.00332226	0.975083	0	0.0215947
C220907	Nomascus_hainanus	HC	Unknown	Unknown	Unknown	2022-09-17	0.00332226	0.975083	0	0.0215947
C220911	Nomascus_hainanus	HC	Unknown	Unknown	Unknown	2022-09-17	0.00332226	0.975083	0	0.0215947
C220903	Nomascus_hainanus	HC	Unknown	Unknown	Unknown	2022-09-06	0.00332226	0.975083	0	0.0215947
C220902	Nomascus_hainanus	HC	Unknown	Unknown	Unknown	2022-09-02	0.00332226	0.975083	0	0.0215947
C220904	Nomascus_hainanus	HC	CF2	A	F	2022-09-07	0.00332226	0.975083	0	0.0215947
C220905	Nomascus_hainanus	HC	CM1+J2娣峰悎	A	M	2022-09-07	0.00332226	0.975083	0	0.0215947
C220906	Nomascus_hainanus	HC	Unknown	Unknown	Unknown	2022-09-17	0.00332226	0.975083	0	0.0215947
C220901	Nomascus_hainanus	HC	Unknown	Unknown	Unknown	2022-09-02	0.00332226	0.975083	0	0.0215947
C220602	Nomascus_hainanus	HC	CJ2	J	Unknown	2022-06-03	0	0.989071	0	0.010929
C220604	Nomascus_hainanus	HC	Unknown	Unknown	Unknown	2022-06-05	0	0.989071	0	0.010929
C220607	Nomascus_hainanus	HC	CJ1	J	Unknown	2022-06-05	0	0.989071	0	0.010929
C220606	Nomascus_hainanus	HC	Unknown	Unknown	Unknown	2022-06-05	0	0.989071	0	0.010929
C220609	Nomascus_hainanus	HC	CJ1	J	Unknown	2022-06-06	0	0.989071	0	0.010929
C220601	Nomascus_hainanus	HC	CM2	A	M	2022-06-03	0	0.989071	0	0.010929
C2206010	Nomascus_hainanus	HC	CJ1	J	Unknown	2022-06-06	0	0.989071	0	0.010929
C2206011	Nomascus_hainanus	HC	CM1	A	M	2022-06-06	0	0.989071	0	0.010929
C2206012	Nomascus_hainanus	HC	CF2	A	F	2022-06-06	0	0.989071	0	0.010929
C2206016	Nomascus_hainanus	HC	CF1	A	F	2022-06-19	0	0.989071	0	0.010929
C2206017	Nomascus_hainanus	HC	CJ2	J	Unknown	2022-06-19	0	0.989071	0	0.010929
C2206015	Nomascus_hainanus	HC	Unknown	Unknown	Unknown	2022-06-19	0	0.989071	0	0.010929
